# Supplementary material for: Dynamics of Adaptive Alleles in Divergently Selected Body Weight Lines of Chickens
Source: G3 (Bethesda). 2013 Oct 29;3(12):2305–12. doi: 10.1534/g3.113.008375 (PMC3852392; doi:10.1534/g3.113.008375)
Supplement: Supporting Information [file supp_g3.113.008375_FileS1.zip]

Archive with 10 entries (10 files):
- Figure_S1_chr1.tiff
- Figure_S1_chr10.tiff
- Figure_S1_chr2.tiff
- Figure_S1_chr3.tiff
- Figure_S1_chr4.tiff
- Figure_S1_chr5.tiff
- Figure_S1_chr6.tiff
- Figure_S1_chr7.tiff
- Figure_S1_chr8.tiff
- Figure_S1_chr9.tiff
