# Supplementary material for: Dynamics of Adaptive Alleles in Divergently Selected Body Weight Lines of Chickens
Source: G3 (Bethesda). 2013 Oct 29;3(12):2305–12. doi: 10.1534/g3.113.008375 (PMC3852392; doi:10.1534/g3.113.008375)
Supplement: Supporting Information [file supp_g3.113.008375_FileS2.zip]

Archive with 10 entries (10 files):
- Figure_S1_chr11.tiff
- Figure_S1_chr12.tiff
- Figure_S1_chr13.tiff
- Figure_S1_chr14.tiff
- Figure_S1_chr15.tiff
- Figure_S1_chr16.tiff
- Figure_S1_chr17.tiff
- Figure_S1_chr18.tiff
- Figure_S1_chr19.tiff
- Figure_S1_chr20.tiff
