# Supplementary material for: Dynamics of Adaptive Alleles in Divergently Selected Body Weight Lines of Chickens
Source: G3 (Bethesda). 2013 Oct 29;3(12):2305–12. doi: 10.1534/g3.113.008375 (PMC3852392; doi:10.1534/g3.113.008375)
Supplement: Supporting Information [file supp_g3.113.008375_FileS3.zip]

Archive with 12 entries (12 files):
- Figure_S1_chr21.tiff
- Figure_S1_chr22.tiff
- Figure_S1_chr23.tiff
- Figure_S1_chr24.tiff
- Figure_S1_chr25.tiff
- Figure_S1_chr26.tiff
- Figure_S1_chr27.tiff
- Figure_S1_chr28.tiff
- Figure_S1_chr29.tiff
- Figure_S1_chr30.tiff
- Figure_S1_chr31.tiff
- Figure_S1_chr32.tiff
