# Supplementary material for: Dynamics of Adaptive Alleles in Divergently Selected Body Weight Lines of Chickens
Source: G3 (Bethesda). 2013 Oct 29;3(12):2305–12. doi: 10.1534/g3.113.008375 (PMC3852392; doi:10.1534/g3.113.008375)
Supplement: Supporting Information [file supp_g3.113.008375_FileS4.zip › data_analysis.R]

#Processing block
HWS53 <- calc_freqs(HWS53_raw, space = "ATCG")
HWS53_alleles <- get_high_alleles(HWS53)

HWS40 <- calc_freqs(HWS40_raw, space = "1234", high_allele_list = HWS53_alleles)
HWS50 <- calc_freqs(HWS50_raw, space = "1234", high_allele_list = HWS53_alleles)
HWS53 <- calc_freqs(HWS53_raw, space = "ATCG", high_allele_list = HWS53_alleles)
LWS53 <- calc_freqs(LWS53_raw, space = "ATCG", high_allele_list = HWS53_alleles)
LWS40 <- calc_freqs(LWS40_raw, space = "1234", high_allele_list = HWS53_alleles)
LWS50 <- calc_freqs(LWS50_raw, space = "1234", high_allele_list = HWS53_alleles)
HWR9 <- calc_freqs(HWR9_raw, space = "ATCG", high_allele_list = HWS53_alleles)
LWR9 <- calc_freqs(LWR9_raw, space = "ATCG", high_allele_list = HWS53_alleles)


#Wilcoxon GWAS
wilcox_p <- array(dim = 1)
counter <- 1
for (i in c(1, 0.5, 0.1, 0.05, 0.01, 0.001)){
	Lowline_min_p <- LW_R_vs_S_p[LW_R_vs_S_p <= quantile(LW_R_vs_S_p, i, na.rm = T) & !is.na(LW_R_vs_S_p)]
	Highline_min_p <- HW_R_vs_S_p[HW_R_vs_S_p <= quantile(HW_R_vs_S_p, i, na.rm = T) & !is.na(HW_R_vs_S_p)]
	wilcox_p[counter] <- wilcox.test(Lowline_min_p,Highline_min_p)$p.value
	counter <- counter + 1
}

wilcox_p <- array(dim = 1)
t_p <- array(dim = 1)
counter <- 1
old_p <- 0
for (i in c( 0.001, 0.01, 0.03, 0.05, 0.07, 0.1, 0.2, 0.3)){
	Lowline_p <- LW_R_vs_S_p[LW_R_vs_S_p <= quantile(LW_R_vs_S_p, i, na.rm = T) & LW_R_vs_S_p > quantile(LW_R_vs_S_p, old_p, na.rm = T) & !is.na(LW_R_vs_S_p)]
	Highline_p <- HW_R_vs_S_p[HW_R_vs_S_p <= quantile(HW_R_vs_S_p, i, na.rm = T) & HW_R_vs_S_p > quantile(HW_R_vs_S_p, old_p, na.rm = T) & !is.na(HW_R_vs_S_p)]
	wilcox_p[counter] <- wilcox.test(Lowline_p,Highline_p)$p.value
	t_p[counter] <- t.test(Lowline_p,Highline_p)$p.value
	old_p <- i
	counter <- counter + 1
}


hz <- 1 - HWR9["HA.freq"]^2 - (1 - HWR9["HA.freq"])^2
hz[is.na(hz)] <- 0.5
hz_0 <- array(dim = length(hz), data = 0)
hz_hit <- array(dim = length(hz), data = 0)
save_counter <- 0
current_chr <- pos_dat$Chr[1]
for ( i in  2:length(hz)){
	if(hz[i] < 0.05 & current_chr == pos_dat$Chr[i]){
		hz_0[i] <- hz_0[i-1] + 1
	}
	else if(save_counter < 3 & current_chr == pos_dat$Chr[i]){
		hz_0[i] <- hz_0[i-1]
		save_counter <- save_counter + 1
	}
	else{
		save_counter <- 0
	}
	current_chr <- pos_dat$Chr[i]
	if(hz_0[i] > 100){
		if(hz_hit[i-1] == 0){
			hz_hit[(i-100):i] <- 100
		}
		else{
			hz_hit[i] <- 100
		}
	}
	if(hz_0[i] > 200){
		if(hz_hit[i-1] == 100){
			hz_hit[(i-200):i] <- 200
		}
		else{
			hz_hit[i] <- 200
		}
	}
	if(hz_0[i] > 300){
		if(hz_hit[i-1] == 200){
			hz_hit[(i-300):i] <- 300
		}
		else{
			hz_hit[i] <- 300
		}
	}
}
profile_plot(hz_hit, pos_dat, "HZ profile")

load("hz_hits.Rdata")
load("ordered_hz_hit_frame.Rdata")
#profile_plot(hz_hit_frame, pos_dat, "HZ profile")
profile_plot(hz_hit_frame_ord, pos_dat, "HZ profile", y_value = "Segment length")


freq_dat <- cbind(HWS40$HA.freq, HWS50$HA.freq, HWS53$HA.freq, LWS53$HA.freq)
freq_dat[is.na(freq_dat)] <- 0.5
freq_diff_plot(freq_dat, pos_dat, cut_off = .1, win_size = 5, prefix = "HW_5")

freq_dat_2 <- cbind(LWS40$HA.freq, LWS50$HA.freq, LWS53$HA.freq, HWS53$HA.freq)
freq_dat_2[is.na(freq_dat_2)] <- 0.5
freq_diff_plot(freq_dat_2, pos_dat, cut_off = .1, win_size = 5, prefix = "LW_5")

#hw_fisher_p <- fisher_sweep(hws53,hwr9)
#lw_fisher_p <- fisher_sweep(lws53,lwr9)
hw_fisher_p <- fisher_sweep(HWS53,HWR9)
lw_fisher_p <- fisher_sweep(LWS53,LWR9)
profile_plot(-log(hw_fisher_p, 10), pos_dat, "", expression(paste(plain("-log("), italic("p"), plain(")"))), y_lim_vals = c(0,7))
lines(x = c(pos_dat$cumpos[1], pos_dat$cumpos[55983]), y = rep(-log(0.05/56000, 10), 2))

profile_plot(-log(lw_fisher_p, 10), pos_dat, "", expression(paste(plain("-log("), italic("p"), plain(")"))), y_lim_vals = c(0,7))
lines(x = c(pos_dat$cumpos[1], pos_dat$cumpos[55983]), y = rep(-log(0.05/56000, 10), 2))
y <- -log(hw_fisher_p, 10)
x <- -log(lw_fisher_p, 10)
x <- x[order(x)]
y <- y[order(y)]
summary(lm(y ~ 0 + x))

#Plot of allele frequencies i a set of regions
HWR9_alleles <- get_high_alleles(HWR9)
HWS40_r9 <- calc_freqs(HWS40_raw, space = "1234", high_allele_list = HWR9_alleles)
HWS53_r9 <- calc_freqs(HWS53_raw, space = "ATCG", high_allele_list = HWR9_alleles)
HWR9_r9 <- calc_freqs(HWR9_raw, space = "ATCG", high_allele_list = HWR9_alleles)

HWS40_alleles <- get_high_alleles(HWS40)
HWS40_s40 <- calc_freqs(HWS40_raw, space = "1234", high_allele_list = HWS40_alleles)
HWS53_s40 <- calc_freqs(HWS53_raw, space = "ATCG", high_allele_list = HWS40_alleles)
HWR9_s40 <- calc_freqs(HWR9_raw, space = "ATCG", high_allele_list = HWS40_alleles)

LWS40 <- calc_genotype_metadata(LWS40_s40)
LWS53 <- calc_genotype_metadata(LWS53_s40)
LWR9 <- calc_genotype_metadata(LWR9_s40)

HWS40 <- calc_genotype_metadata(HWS40_lw)
HWS53 <- calc_genotype_metadata(HWS53_lw)
HWR9 <- calc_genotype_metadata(HWR9_lw)

geno_list <- list(LWS40 = LWS40, LWS53 = LWS53, LWR9 = LWR9)
save(geno_list, file = "LW_geno_metatdata.Rdata")
geno_list_hw <- list(HWS40 = HWS40, HWS53 = HWS53, HWR9 = HWR9)
save(geno_list_hw, file = "HW_geno_metatdata.Rdata")

qtl_overlay <- data.frame(chr = c(1,2,2,3,4,4,5,7,20), start = c(169.7,47.9,124.3,24.0,1.3,85.5,33.7,10.9,7.1)*1E6, stop = c(181.1,65.5,133.6,68.0,13.5,88.8,39.1,35.5,13.9)*1E6)

	#data.frame(chr = c(21,22,23,24,25), start = c(min(pos_dat$Pos[pos_dat$Chr == 21]),min(pos_dat$Pos[pos_dat$Chr == 22]),min(pos_dat$Pos[pos_dat$Chr == 23]),min(pos_dat$Pos[pos_dat$Chr == 24]),min(pos_dat$Pos[pos_dat$Chr == 25])), stop = c(max(pos_dat$Pos[pos_dat$Chr == 21]),max(pos_dat$Pos[pos_dat$Chr == 22]),max(pos_dat$Pos[pos_dat$Chr == 23]),max(pos_dat$Pos[pos_dat$Chr == 24]),max(pos_dat$Pos[pos_dat$Chr == 25])))
	
plot_geno_data <- function(geno_data_list, pos_data, limits = "all", outfile, overlay = NA){	
	dot_size <- .3
	dot_alpha <- 60
	line_alpha <- 100
	pdf(file=outfile, paper = "a4r", height = 9, width = 12)
	if (limits == "all"){
		chr_ends <- array(dim = 28)
		counter <- 1
		for(i in c(1:15,17:28,30)){
			chr_ends[counter] <- max(pos_data$Pos[pos_data$Chr == i])
			counter <- counter + 1
		}
		limits <- data.frame(chr = c(1:15,17:28,30), start = rep(0, times = 28), stop = chr_ends)
	}
	col_names <- c("HA.freq", "uni_geno", "most_common_geno", "inf_markers")
	color_vec <- c("grey50","blue", "purple")
	y_labs <- c("Allele frequency", "Number of unique genotypes", "Indivduals carrying the most common genotype", "Number of informative markers per block")
	y_lims <- c(1.2,24,24,12)	
	
	for(i in 1:dim(limits)[1]){
		subset_vec <- pos_data$Chr == limits$chr[i] & pos_data$Pos > limits$start[i] & pos_data$Pos < limits$stop[i]
		sum(subset_vec)
		for (column in 1:length(col_names)){
			plot(y = geno_data_list[[1]][subset_vec, col_names[column]], x= pos_data$Pos[subset_vec], xlab = paste("Chr: ", limits$chr[i]), ylab = y_labs[column], cex = dot_size, col = "red", ylim =c(0,y_lims[column]), type = "n")
			offset <- 0
			color_vec <- c("grey50","blue", "purple")
			for (group in 1:length(geno_data_list)){
				points(x= pos_data$Pos[subset_vec], y = geno_data_list[[group]][subset_vec, col_names[column]] + offset, col = rgb(t(col2rgb(color_vec[group])), alpha = dot_alpha, max=255), pch= 20, cex = dot_size*(1+abs(geno_data_list[[group]][subset_vec, col_names[column]] - geno_data_list[[1]][subset_vec, col_names[column]])/(y_lims[column]*0.25)))
				offset <- offset + 0.006*y_lims[column]
			}
			legend(x="topleft", col =color_vec, legend=names(geno_data_list) , pch = 20)
		
			if (class(overlay) == "data.frame"){
				if(limits$chr[i] %in% overlay$chr){
					for (j in which(overlay$chr == limits$chr[i])){	
						lines(x = c(overlay$start[j], overlay$stop[j]), y = c(y_lims[column]*0.87, y_lims[column]*0.87), lty="solid", col = "gray50", lwd = 3)
					}
				}
			}
		}
	}
	dev.off()
}


#Unique genotype counter
calc_genotype_metadata <- function(data_set, block_size = 10){
	old_i <- 1
	for(i in seq(block_size, to=dim(data_set)[1], block_size)){
		tmp_dat <- data_set[old_i:i,1:20]
		temp_res <- unique(t(tmp_dat[1:block_size,]))
		most_common <- array(dim=dim(temp_res)[1])
		for(j in 1: dim(temp_res)[1]){
			most_common[j] <- sum(colSums(tmp_dat == t(temp_res)[,j]) == block_size)
		}
		data_set[old_i:i,"uni_geno"] <- dim(temp_res)[1]
		data_set[old_i:i,"most_common_geno"] <- max(most_common)
		data_set[old_i:i,"inf_markers"] <- sum(rowSums(tmp_dat[1:block_size,] == tmp_dat[1:block_size,1]) < 20)
		old_i <- i+1
		if(i%%1000 == 0){
			print(i)
			flush.console()
		}
	}
	return(data_set)
}

#Phasing
source("formatPHASE.R")
LWS40_phase <- SNP_translate(LWS40_raw)
LWphase <- cbind(LWS40_phase, LWS53_raw, LWR9_raw)
LWphase[LWphase == "--"] <- "??"
formatPHASE(LWphase, pos_dat$Pos, "LWphase.dat")


#haplotyping
#load("haplotyped_HW.Rdata")
#HWS40_haplo <- haploHW[,1:40]
#HWS53_haplo <- haploHW[,41:80]
#HWR9_haplo <- haploHW[,81:120]

source("formatPHASE.R")
load("HW_after_phasing.Rdata")
hw_40_hb <- find_breaks(phasedHW,ref = "oldest")
haplotype_HW_40 <- assign_haplos(phasedHW, hw_40_hb)
plot_haplos(haplotype_HW_40, hw_40_hb, pos_dat, outfile = "Whole_Genome_S40_haplotype.pdf")

#Relative allele frequency changes
HWS53[is.na(HWS53[,"HA.freq"]) | is.na(HWS50[,"HA.freq"]),"HA.freq"] <- 0
HWS50[is.na(HWS50[,"HA.freq"]),"HA.freq"] <- 0
HWS50[is.na(HWS40[,"HA.freq"]),"HA.freq"] <- 0
HWS40[is.na(HWS40[,"HA.freq"]),"HA.freq"] <- 0

HWS_53_50_abs_diff <- HWS53[,"HA.freq"] - HWS50[,"HA.freq"]
HWS_53_50_rel_diff <- array(dim = 55983)
HWS_53_50_rel_diff[HWS53[,"HA.freq"] - HWS50[,"HA.freq"] >= 0] <- (HWS53[HWS53[,"HA.freq"] - HWS50[,"HA.freq"] >= 0,"HA.freq"] - HWS50[HWS53[,"HA.freq"] - HWS50[,"HA.freq"] >= 0,"HA.freq"])/(1-HWS50[HWS53[,"HA.freq"] - HWS50[,"HA.freq"] >= 0,"HA.freq"])
HWS_53_50_rel_diff[HWS53[,"HA.freq"] - HWS50[,"HA.freq"] < 0] <- (HWS53[HWS53[,"HA.freq"] - HWS50[,"HA.freq"] < 0,"HA.freq"] - HWS50[HWS53[,"HA.freq"] - HWS50[,"HA.freq"] < 0,"HA.freq"])/HWS50[HWS53[,"HA.freq"] - HWS50[,"HA.freq"] < 0,"HA.freq"]
HWS_53_50_rel_diff[is.na(HWS_53_50_rel_diff)] <- 0


HWS_50_40_abs_diff <- HWS50[,"HA.freq"] - HWS40[,"HA.freq"]
HWS_50_40_rel_diff <- array(dim = 55983)
HWS_50_40_rel_diff[HWS50[,"HA.freq"] - HWS40[,"HA.freq"] >= 0] <- (HWS50[HWS50[,"HA.freq"] - HWS40[,"HA.freq"] >= 0,"HA.freq"] - HWS40[HWS50[,"HA.freq"] - HWS40[,"HA.freq"] >= 0,"HA.freq"])/(1-HWS40[HWS50[,"HA.freq"] - HWS40[,"HA.freq"] >= 0,"HA.freq"])
HWS_50_40_rel_diff[HWS50[,"HA.freq"] - HWS40[,"HA.freq"] < 0] <- (HWS50[HWS50[,"HA.freq"] - HWS40[,"HA.freq"] < 0,"HA.freq"] - HWS40[HWS50[,"HA.freq"] - HWS40[,"HA.freq"] < 0,"HA.freq"])/(HWS40[HWS50[,"HA.freq"] - HWS40[,"HA.freq"] < 0,"HA.freq"])
HWS_50_40_rel_diff[is.na(HWS_50_40_rel_diff)] <- 0


rel_diffs <- data.frame(gen_50_40 = HWS_50_40_rel_diff, gen_53_50 = HWS_53_50_rel_diff)
abs_diffs <- data.frame(gen_50_40 = HWS_50_40_abs_diff, gen_53_50 = HWS_53_50_abs_diff)

rel_diffs_ed <- rel_diffs
rel_diffs_ed[[1]][abs(rel_diffs[[1]]) < 0.3 | HWS40[,"HA.freq"] > 0.8 | HWS40[,"HA.freq"] < 0.2 | (rel_diffs[[1]] %in% c(1,-1) & rel_diffs[[2]]!= 0)] <- NA
rel_diffs_ed[[2]][abs(rel_diffs[[1]]) < 0.3 | HWS40[,"HA.freq"] > 0.8 | HWS40[,"HA.freq"] < 0.2 | (rel_diffs[[1]] %in% c(1,-1) & rel_diffs[[2]]!= 0)] <- NA
profile_plot(rel_diffs_ed, pos_dat, offset = F, alpha_val = 20)

abs_diffs_ed <- abs_diffs
abs_diffs_ed[[1]][HWS40[,"HA.freq"] > 0.8 | HWS40[,"HA.freq"] < 0.2 | (HWS50[, "HA.freq"] %in% c(1,-1) & !HWS53[, "HA.freq"] %in% c(1,-1))] <- NA
abs_diffs_ed[[2]][HWS40[,"HA.freq"] > 0.8 | HWS40[,"HA.freq"] < 0.2 | (HWS50[, "HA.freq"] %in% c(1,-1) & !HWS53[, "HA.freq"] %in% c(1,-1))] <- NA


# sum(rel_diffs_ed[[2]] < -0.4, na.rm = T)
[1] 44
# sum(!is.na(rel_diffs_ed[[2]]))
#[1] 1260
# length(rel_diffs_ed[[2]])
# [1] 55983
# rel_diffs_ed <- rel_diffs
# rel_diffs_ed[[1]][rel_diffs[[1]] < 0.4 | HWS50[,"HA.freq"] > 0.85] <- NA
# rel_diffs_ed[[2]][rel_diffs[[1]] < 0.4 | HWS50[,"HA.freq"] > 0.85] <- NA
# sum(rel_diffs_ed[[2]] > 0.4, na.rm = T)
# [1] 100
# sum(!is.na(rel_diffs_ed[[2]]))
# [1] 1037

LWS53[is.na(LWS53[,"HA.freq"]) | is.na(LWS50[,"HA.freq"]),"HA.freq"] <- 0
LWS50[is.na(LWS50[,"HA.freq"]),"HA.freq"] <- 0

LWS_53_50_abs_diff <- LWS53[,"HA.freq"] - LWS50[,"HA.freq"]
LWS_53_50_rel_diff <- array(dim = 55983)
LWS_53_50_rel_diff[LWS53[,"HA.freq"] - LWS50[,"HA.freq"] >= 0] <- (LWS53[LWS53[,"HA.freq"] - LWS50[,"HA.freq"] >= 0,"HA.freq"] - LWS50[LWS53[,"HA.freq"] - LWS50[,"HA.freq"] >= 0,"HA.freq"])/(1-LWS50[LWS53[,"HA.freq"] - LWS50[,"HA.freq"] >= 0,"HA.freq"])
LWS_53_50_rel_diff[LWS53[,"HA.freq"] - LWS50[,"HA.freq"] < 0] <- (LWS53[LWS53[,"HA.freq"] - LWS50[,"HA.freq"] < 0,"HA.freq"] - LWS50[LWS53[,"HA.freq"] - LWS50[,"HA.freq"] < 0,"HA.freq"])/LWS50[LWS53[,"HA.freq"] - LWS50[,"HA.freq"] < 0,"HA.freq"]
LWS_53_50_rel_diff[is.na(LWS_53_50_rel_diff)] <- 0

LWS_50_40_rel_diff <- array(dim = 55983)
LWS_50_40_abs_diff <- LWS50[,"HA.freq"] - LWS40[,"HA.freq"]
LWS50[is.na(LWS40[,"HA.freq"]),"HA.freq"] <- 0
LWS40[is.na(LWS40[,"HA.freq"]),"HA.freq"] <- 0
LWS_50_40_rel_diff[LWS50[,"HA.freq"] - LWS40[,"HA.freq"] >= 0] <- (LWS50[LWS50[,"HA.freq"] - LWS40[,"HA.freq"] >= 0,"HA.freq"] - LWS40[LWS50[,"HA.freq"] - LWS40[,"HA.freq"] >= 0,"HA.freq"])/(1-LWS40[LWS50[,"HA.freq"] - LWS40[,"HA.freq"] >= 0,"HA.freq"])
LWS_50_40_rel_diff[LWS50[,"HA.freq"] - LWS40[,"HA.freq"] < 0] <- (LWS50[LWS50[,"HA.freq"] - LWS40[,"HA.freq"] < 0,"HA.freq"] - LWS40[LWS50[,"HA.freq"] - LWS40[,"HA.freq"] < 0,"HA.freq"])/(LWS40[LWS50[,"HA.freq"] - LWS40[,"HA.freq"] < 0,"HA.freq"])
LWS_50_40_rel_diff[is.na(LWS_50_40_rel_diff)] <- 0


rel_diffs_lw <- data.frame(gen_50_40 = LWS_50_40_rel_diff, gen_53_50 = LWS_53_50_rel_diff)
abs_diffs_lw <- data.frame(gen_50_40 = LWS_50_40_abs_diff, gen_53_50 = LWS_53_50_abs_diff)

rel_diffs_lw_ed <- rel_diffs_lw
rel_diffs_lw_ed[[1]][abs(rel_diffs_lw[[1]]) < 0.3 | LWS40[,"HA.freq"] > 0.8 | LWS40[,"HA.freq"] < 0.2 | (rel_diffs_lw[[1]] %in% c(1,-1) & rel_diffs_lw[[2]]!= 0)] <- NA
rel_diffs_lw_ed[[2]][abs(rel_diffs_lw[[1]]) < 0.3 | LWS40[,"HA.freq"] > 0.8 | LWS40[,"HA.freq"] < 0.2 | (rel_diffs_lw[[1]] %in% c(1,-1) & rel_diffs_lw[[2]]!= 0)] <- NA

abs_diffs_lw_ed <- abs_diffs_lw
abs_diffs_lw_ed[[1]][LWS40[,"HA.freq"] > 0.8 | LWS40[,"HA.freq"] < 0.2 | (LWS50[, "HA.freq"] %in% c(1,-1) & !LWS53[, "HA.freq"] %in% c(1,-1))] <- NA
abs_diffs_lw_ed[[2]][LWS40[,"HA.freq"] > 0.8 | LWS40[,"HA.freq"] < 0.2 | (LWS50[, "HA.freq"] %in% c(1,-1) & !LWS53[, "HA.freq"] %in% c(1,-1))] <- NA
profile_plot(rel_diffs_lw_ed, pos_dat, offset = F, alpha_val = 20)

diff_list <- list(lw = rel_diffs_lw_ed, hw = rel_diffs_ed)
diff_list_abs <- list(lw = abs_diffs_lw_ed, hw = abs_diffs_ed)


#more hz stuff
hzHWS40 <- 1 - HWS40["HA.freq"]^2 - (1 - HWS40["HA.freq"])^2
hzHWS40[is.na(hzHWS40[,1]),1] <- 0.5
hzHWS50 <- 1 - HWS50["HA.freq"]^2 - (1 - HWS50["HA.freq"])^2
hzHWS50[is.na(hzHWS50[,1]),1] <- 0.5
hzHWS53 <- 1 - HWS53["HA.freq"]^2 - (1 - HWS53["HA.freq"])^2
hzHWS53[is.na(hzHWS53[,1]),1] <- 0.5
hzHWR9 <- 1 - HWR9["HA.freq"]^2 - (1 - HWR9["HA.freq"])^2
hzHWR9[is.na(hzHWR9[,1]),1] <- 0.5
hzLWS40 <- 1 - LWS40["HA.freq"]^2 - (1 - LWS40["HA.freq"])^2
hzLWS40[is.na(hzLWS40[,1]),1] <- 0.5
hzLWS50 <- 1 - LWS50["HA.freq"]^2 - (1 - LWS50["HA.freq"])^2
hzLWS50[is.na(hzLWS50[,1]),1] <- 0.5
hzLWR9 <- 1 - LWR9["HA.freq"]^2 - (1 - LWR9["HA.freq"])^2
hzLWR9[is.na(hzLWR9[,1]),1] <- 0.5
hzLWS53 <- 1 - LWS53["HA.freq"]^2 - (1 - LWS53["HA.freq"])^2
hzLWS53[is.na(hzLWS53[,1]),1] <- 0.5

#hz_table <- data.frame(HWS40 = 0.5 - SMA(hzHWS40[,1], 100), HWS50 = 0.5 - SMA(hzHWS50[,1], 100), HWR9 = 0.5 - SMA(hzHWR9[,1], 100), LWS40 = 0.5 - SMA(hzLWS40[,1], 100), LWS50 = 0.5 - SMA(hzLWS50[,1], 100), LWR9 = 0.5 - SMA(hzLWR9[,1], 100))
#window size comparisons
win_sizes <- c(10,20, 50, 100, 200, 500)
win_stats <- data.frame(means = array(dim = length(win_sizes)), sds = array(dim = length(win_sizes)), max_dev = array(dim = length(win_sizes)) )
rownames(win_stats) <- win_sizes 
for (win in win_sizes){
	hz_table <- data.frame(HWS40 = SMA(hzHWS40[,1], win), HWS50 = SMA(hzHWS50[,1], win), HWS53 = SMA(hzHWS53[,1], win), HWR9 = SMA(hzHWR9[,1], win), LWS40 = SMA(hzLWS40[,1], win), LWS50 = SMA(hzLWS50[,1], win), LWS53 = SMA(hzLWS53[,1], win), LWR9 = SMA(hzLWR9[,1], win))
	change <- hz_table[,"HWS40"] - hz_table[,"LWS40"] - hz_table[,"HWS53"] + hz_table[,"LWS53"]
	win_stats[as.character(win),"means"] <- mean(change, na.rm = T) 
	win_stats[as.character(win),"sds"] <- sd(change,na.rm = T)
	win_stats[as.character(win),"max_dev"] <- max(abs(change),na.rm = T) / sd(change,na.rm = T)
	quartz(height = 5, width = 10)
	plot(change, type = "l", ylim = c(-.5, .5))
	abline(h = qnorm( p = 0.025/(60000/win), mean = mean(change, na.rm = T) , sd = sd(change,na.rm = T) ))
	abline(h = qnorm( p = 1-0.025/(60000/win), mean = mean(change, na.rm = T) , sd = sd(change,na.rm = T) ))
}
win_stats[,"max_vals"] <- win_stats[, "means"] - win_stats[,"sds"] * win_stats[,"max_dev"]
win_stats[,"thresholds"] <- qnorm( p = 0.025/(60000/win_sizes), mean = win_stats[, "means"], sd = win_stats[, "sds"] )


hz_table <- data.frame(HWS40 = SMA(hzHWS40[,1], 100), HWS50 = SMA(hzHWS50[,1], 100), HWS53 = SMA(hzHWS53[,1], 100), HWR9 = SMA(hzHWR9[,1], 100), LWS40 = SMA(hzLWS40[,1], 100), LWS50 = SMA(hzLWS50[,1], 100), LWS53 = SMA(hzLWS53[,1], 100), LWR9 = SMA(hzLWR9[,1], 100))

#Lineage-wise loss means and sd:s
mean(hz_table[,"HWS53"] - hz_table[,"HWS40"],na.rm = T)
mean(hz_table[,"HWR9"] - hz_table[,"HWS40"],na.rm = T)
mean(hz_table[,"LWS53"] - hz_table[,"LWS40"],na.rm = T)
mean(hz_table[,"LWR9"] - hz_table[,"LWS40"],na.rm = T)
sd(hz_table[,"HWS53"] - hz_table[,"HWS40"],na.rm = T)/sqrt(sum(!is.na(hz_table[,"HWS40"]) - 1))
sd(hz_table[,"HWR9"] - hz_table[,"HWS40"],na.rm = T)/sqrt(sum(!is.na(hz_table[,"HWS40"]) - 1))
sd(hz_table[,"LWS53"] - hz_table[,"LWS40"],na.rm = T)/sqrt(sum(!is.na(hz_table[,"LWS40"]) - 1))
sd(hz_table[,"LWR9"] - hz_table[,"LWS40"],na.rm = T)/sqrt(sum(!is.na(hz_table[,"LWS40"]) - 1))

scale <- as.data.frame(0.5-hz_table)^3*8
scale[is.na(scale)] <- 0
scale <- as.data.frame(scale)

#Figure 2: Whole genome heterozygosity overview
corrected_thresh <- 0.025/(600)
par(mfrow = c(3,1), mar = c(0,2,3,5), xpd = NA)

#Plot 1: diff. snapshots

ancestral <- hz_table[,"HWS40"] - hz_table[,"LWS40"]
plot(y = ancestral, x = pos_dat$cumpos, col = "lightsteelblue", lwd = 0.8, axes = F, xlab = "", type = "l", ylim=c(-0.3, 0.3))

current <- hz_table[,"HWS50"] - hz_table[,"LWS50"]
lines(y = current, x = pos_dat$cumpos, col = "darkorchid1", lwd = 0.8)

cutting_edge <- hz_table[,"HWS53"] - hz_table[,"LWS53"]
lines(y = cutting_edge, x = pos_dat$cumpos, col = "darkorchid4", lwd = 0.8,)


y_min <- par("usr")[3]
y_max <- par("usr")[4]
axis(side = 2, pos = 0)
lines(y = c(y_min,y_min), x=c(0,pos_dat$cumpos[length(pos_dat$cumpos)]))
text(x = par("usr")[1] - par("usr")[2]*.01, y = (y_min+y_max)/2, srt = 90, labels = "Heterozygosity difference", cex= 1)
old_i <- 0
chr_count <- 0
for (i in pos_dat$chr_cumsum){
	lines(x = rep(i, each = 2), y = c(y_min,par("usr")[4]), col = "grey50")
	old_i <- i
	chr_count <- chr_count + 1
}
legend(x=par("usr")[2]*.98, y = y_max, col = c("lightsteelblue", "darkorchid1", "darkorchid4"), pch=20, lwd = 2, cex = .6, legend = c("HWS - LWS at 40", "HWS - LWS at 50", "HWS - LWS at 53"))

#Plot 2: change between snapshots
par(mar = c(1.5,2,1.5,5))
#change <- abs(hz_table[,1] - hz_table[,4] - hz_table[,2] + hz_table[,5])
#change <- hz_table[,1] - hz_table[,4] - hz_table[,2] + hz_table[,5]
change <- hz_table[,"HWS40"] - hz_table[,"LWS40"] - hz_table[,"HWS53"] + hz_table[,"LWS53"]


#change  <- change /max(change , na.rm = T)
plot(y = change , x = pos_dat$cumpos, col = "salmon", lwd = 0.8, axes = F, xlab = "", type = "l", ylim=c(-0.3, 0.3))
lines(y = rep(qnorm(p = 1-corrected_thresh, mean = mean(change, na.rm=T), sd = sd(change, na.rm=T)), 2), x = c(0,pos_dat$cumpos[length(pos_dat$cumpos)]), col = "grey60")
lines(y = rep(qnorm(p = corrected_thresh, mean = mean(change, na.rm=T), sd = sd(change, na.rm=T)), 2), x = c(0,pos_dat$cumpos[length(pos_dat$cumpos)]), col = "grey60")
y_min <- par("usr")[3]
y_max <- par("usr")[4]
axis(side = 2, pos = 0)
lines(y = c(y_min,y_min), x=c(0,pos_dat$cumpos[length(pos_dat$cumpos)]))
text(x = par("usr")[1] - par("usr")[2]*.01, y = (y_min+y_max)/2, srt = 90, labels = "Heterozygosity difference", cex= 1)
old_i <- 0
chr_count <- 0
for (i in pos_dat$chr_cumsum){
	lines(x = rep(i, each = 2), y = c(y_min,par("usr")[4]), col = "grey50")
	old_i <- i
	chr_count <- chr_count + 1
}
legend(x=par("usr")[2]*.98, y = y_max, col = c("salmon"), pch=20, lwd = 2, cex = .6, legend = c("40 - 53"))

#Plot 3: absolute levels
par(mar = c(5,2,0,5), xpd = F)
profile_plot(hz_table, pos_dat, "", "Heterozygosity", offset=0, alpha_val = 50*scale, scaling_vec = scale, y_lim_vals = c(0,0.3))
col_vec <- c("red", "tomato3", "tomato1","black", "blue", "steelblue3", "steelblue1", "grey")
par(xpd = NA)
legend(x=par("usr")[2]*.98, y = par("usr")[4], col = col_vec[1:dim(hz_table)[2]], pch=20, lwd = 2, cex = .6, legend = names(hz_table))
par(xpd = F)


#Region zoom in
hz_subset <- pos_dat$Chr == 1 & pos_dat$Position > 150e6 & pos_dat$Position < 200e6
#hz_subset <- pos_dat$Chr == 8 & pos_dat$Position < 30e6


#Plot 1
par(mfrow = c(3,1), mar = c(0,5,3,7), xpd = NA)
plot(y = ancestral[hz_subset], x = pos_dat$Position[hz_subset], col = "lightsteelblue", lwd = 0.8, ylim=c(-0.3,0.3), xlab = "", type = "l", xaxt = "n", ylab= "Heterozygosity difference")
axis(1, labels = F)
y_min <- par("usr")[3]
y_max <- par("usr")[4]
lines(y = current[hz_subset], x = pos_dat$Position[hz_subset], col = "darkorchid1", lwd = 0.8)
cutting_edge <- hz_table[,"HWS53"] - hz_table[,"LWS53"]
lines(y = cutting_edge[hz_subset], x = pos_dat$Position[hz_subset], col = "darkorchid4", lwd = 0.8)
legend(x=par("usr")[2]*1.005, y = y_max, col = c("lightsteelblue", "darkorchid1", "darkorchid4"), pch=20, lwd = 2, cex = .6, legend = c("HWS - LWS at 40", "HWS - LWS at 50", "HWS - LWS at 53"))

#Plot 2
par(mar = c(1.5,5,1.5,7))
plot(y = change[hz_subset] , x = pos_dat$Position[hz_subset], col = "salmon", lwd = 0.8, xlab = "", type = "l", ylim=c(-0.3,0.3), xaxt = "n", ylab= "Heterozygosity difference")
y_min <- par("usr")[3]
y_max <- par("usr")[4]
lines(y = rep(qnorm(p = 1-corrected_thresh, mean = mean(change, na.rm=T), sd = sd(change, na.rm=T)), 2), x = c(min(pos_dat$Position[hz_subset]),max(pos_dat$Position[hz_subset])), col = "grey60")
lines(y = rep(qnorm(p = corrected_thresh, mean = mean(change, na.rm=T), sd = sd(change, na.rm=T)), 2), x = c(min(pos_dat$Position[hz_subset]),max(pos_dat$Position[hz_subset])), col = "grey60")
axis(1, labels = F)
legend(x=par("usr")[2]*1.005, y = y_max, col = c("salmon"), pch=20, lwd = 2, cex = .6, legend = c("40 - 53"))


#Plot 3
par(mar = c(4.5,5,0,7))
plot_lines <- c(1,2,3,4,7)
hz_table_region <- hz_table[hz_subset,plot_lines]
scale_region <- scale[hz_subset,plot_lines]
col_vec <- c("red", "tomato3", "tomato1","black", "blue", "steelblue3", "steelblue1", "grey")
col_vec <- col_vec[plot_lines]
plot(y = hz_table_region[,1], x = pos_dat$Position[hz_subset], xlab = "Position (bp)", ylab= "Heterozygosity", col = rgb(t(col2rgb(col_vec[1])), alpha = 50*scale_region[,1], max = 255), cex = scale_region[,1], ylim = c(0,0.3), type = "n")
for (i in 1:dim(hz_table_region)[2]){
	lines(y = hz_table_region[,i], x = pos_dat$Position[hz_subset], col = rgb(t(col2rgb(col_vec[i])), max = 255))
}
legend(x=par("usr")[2]*1.005, y = par("usr")[4], col = col_vec[1:dim(hz_table_region)[2]], lwd = 2, cex = .6, legend = names(hz_table_region))
par(xpd = F)


#Chromsome-wise PDF
pdf(file="HZ_tracks.pdf", paper = "a4r")

for (chr in unique(pos_dat$Chr)[!unique(pos_dat$Chr)  == 0]){
	hz_subset <- pos_dat$Chr == chr

	#Plot 1
	par(mfrow = c(3,1), mar = c(0,3,3,8), xpd = NA)
	plot(y = ancestral[hz_subset], x = pos_dat$Position[hz_subset], col = "lightsteelblue", lwd = 0.8, ylim=c(-0.3,0.3), xlab = "", type = "l", xaxt = "n", main = paste("Chromosome", chr))

	axis(1, labels = F)
	lines(y = current[hz_subset], x = pos_dat$Position[hz_subset], col = "darkorchid1", lwd = 0.8,)
	lines(y = cutting_edge[hz_subset], x = pos_dat$Position[hz_subset], col = "darkorchid4", lwd = 0.8)
	legend(x=par("usr")[2]*1.005, y = y_max, col = c("lightsteelblue", "darkorchid1", "darkorchid4"), pch=20, lwd = 2, cex = .6, legend = c("HWS - LWS at 40", "HWS - LWS at 50", "HWS - LWS at 53"))


	#Plot 2
	par(mar = c(1.5,3,1.5,8))
	plot(y = change[hz_subset] , x = pos_dat$Position[hz_subset], col = "salmon", lwd = 0.8, xlab = "", type = "l", ylim=c(-0.3,0.3), xaxt = "n", ylab = "Heterozygosity difference")
	axis(1, labels = F)
	lines(y = rep(qnorm(p = 1-corrected_thresh, mean = mean(change, na.rm=T), sd = sd(change, na.rm=T)), 2), x = c(par("usr")[1],par("usr")[2]), col = "grey60")
	lines(y = rep(qnorm(p = corrected_thresh, mean = mean(change, na.rm=T), sd = sd(change, na.rm=T)), 2), x = c(par("usr")[1],par("usr")[2]), col = "grey60")
	legend(x=par("usr")[2]*1.005, y = y_max, col = c("salmon"), pch=20, lwd = 2, cex = .6, legend = c("40 - 53"))


	#Plot 3
	par(mar = c(3,3,0,8))
	hz_table_region <- hz_table[hz_subset,]
	scale_region <- scale[hz_subset,]
	plot(y = hz_table_region[,1], x = pos_dat$Position[hz_subset], xlab = "Position", ylab= "Heterozygosity", col = rgb(t(col2rgb(col_vec[1])), alpha = 50*scale_region[,1], max = 255), cex = scale_region[,1], ylim = c(0,0.3), type = "n")
	for (i in 1:dim(hz_table_region)[2]){
		#points(y = hz_table_region[,i], x = pos_dat$Position[hz_subset], col = rgb(t(col2rgb(col_vec[i])),  alpha = 50*scale_region[,i], max = 255), cex = scale_region[,i], pch = 20)
		lines(y = hz_table_region[,i], x = pos_dat$Position[hz_subset], col = rgb(t(col2rgb(col_vec[i])), max = 255))
	}
	legend(x=par("usr")[2]*1.005, y = par("usr")[4], col = col_vec[1:dim(hz_table)[2]], pch=20, lwd = 2, cex = .6, legend = names(hz_table))
	par(xpd = F)
}
dev.off()

#Relaxed line
r9_vs_s40 <- hz_table[,"HWS40"] - hz_table[,"HWR9"]
#hz_subset <- pos_dat$Chr == 1 & pos_dat$Position > 150e6 & pos_dat$Position < 200e6
hz_subset <- pos_dat$Chr == 4 & pos_dat$Position < 40e6
#hz_subset <- pos_dat$Chr == 8

#Plot 1
par(mfrow = c(2,1), mar = c(0,5,3,7), xpd = NA)
plot(y = r9_vs_s40[hz_subset] , x = pos_dat$Position[hz_subset], col = "salmon", lwd = 0.8, xlab = "", type = "l", ylim=c(-0.3,0.3), xaxt = "n", ylab = "Heterozygosity difference")
lines(y = rep(qnorm(p = 1-corrected_thresh, mean = mean(r9_vs_s40, na.rm=T), sd = sd(r9_vs_s40, na.rm=T)), 2), x = c(min(pos_dat$Position[hz_subset]),max(pos_dat$Position[hz_subset])), col = "grey60")
lines(y = rep(qnorm(p = corrected_thresh, mean = mean(r9_vs_s40, na.rm=T), sd = sd(r9_vs_s40, na.rm=T)), 2), x = c(min(pos_dat$Position[hz_subset]),max(pos_dat$Position[hz_subset])), col = "grey60")
axis(1, labels = F)
legend(x=par("usr")[2]*1.005, y = y_max, col = c("salmon"), pch=20, lwd = 2, cex = .6, legend = c("HSW40 - HWR9"))

#Plot 3
par(mar = c(4,5,1,7))
hz_table_region <- hz_table[hz_subset,]
scale_region <- scale[hz_subset,]
plot(y = hz_table_region[,1], x = pos_dat$Position[hz_subset], xlab = "Position", ylab= "Heterozygosity", col = rgb(t(col2rgb(col_vec[1])), alpha = 50*scale_region[,1], max = 255), cex = scale_region[,1], ylim = c(0,0.3))
for (i in 2:dim(hz_table_region)[2]){
	points(y = hz_table_region[,i], x = pos_dat$Position[hz_subset], col = rgb(t(col2rgb(col_vec[i])),  alpha = 50*scale_region[,i], max = 255), cex = scale_region[,i])
}
legend(x=par("usr")[2]*1.005, y = par("usr")[4], col = col_vec[1:dim(hz_table)[2]], pch=20, lwd = 2, cex = .6, legend = names(hz_table))
par(xpd = F)


#Figure: HW-lineage heterozygosity
smoothing_length <- 200
corrected_thresh <- 0.025/(60000/smoothing_length)
hz_diff <- hzHWR9-hzHWS40
hz_diff_ed <- hz_diff[hz_diff != 0]
hz_diff_ed[is.na(hz_diff_ed)] <- 0
diff_pos_r9 <- list(cumpos = pos_dat$cumpos[hz_diff != 0], chr_cumsum = pos_dat$chr_cumsum, Chr = pos_dat$Chr[hz_diff != 0])

r9_s40 <- hz_diff_ed
for(chr in unique(pos_dat$Chr)){
	if(sum(diff_pos_r9$Chr == chr, na.rm = T) > smoothing_length){
		r9_s40[diff_pos_r9$Chr == chr] <- SMA(hz_diff_ed[diff_pos_r9$Chr == chr], smoothing_length)
	}
	else{
		r9_s40[diff_pos_r9$Chr == chr] <- NA
	}
}
r9_s40 <- r9_s40[c((smoothing_length/2+1):length(r9_s40),1:(smoothing_length/2))]

hz_diff <- hzHWS50-hzHWS40
hz_diff_ed <- hz_diff[hz_diff != 0]
hz_diff_ed[is.na(hz_diff_ed)] <- 0
s50_s40 <- SMA(hz_diff_ed, smoothing_lenght)
diff_pos_s50 <- list(cumpos = pos_dat$cumpos[hz_diff != 0], chr_cumsum = pos_dat$chr_cumsum, Chr = pos_dat$Chr[hz_diff != 0])
s50_s40 <- hz_diff_ed
for(chr in unique(pos_dat$Chr)){
	if(sum(diff_pos_s50$Chr == chr, na.rm = T) > smoothing_length){
		s50_s40[diff_pos_s50$Chr == chr] <- SMA(hz_diff_ed[diff_pos_s50$Chr == chr], smoothing_length)
	}
	else{
		s50_s40[diff_pos_s50$Chr == chr] <- 0
	}
}
s50_s40 <- s50_s40[c((smoothing_length/2+1):length(s50_s40),1:(smoothing_length/2))]


sd_50 <- sd(s50_s40, na.rm =T)
sd_r9 <- sd(r9_s40, na.rm =T)
sd_tot <- sd(c(r9_s40 - mean(r9_s40, na.rm = T), s50_s40 - mean(s50_s40, na.rm = T)), na.rm =T)


pdf(file="HW_lineage_hz.pdf", paper = "a4r", width = 12, height = 6)
par(mar=c(9,4,4,3))
profile_plot(r9_s40, diff_pos_r9, "", "", y_lim_vals = c(-0.3,0.3))
lines(y = rep(qnorm(p = 1-corrected_thresh, mean = mean(r9_s40, na.rm=T), sd = sd_tot), 2), x = c(0,pos_dat$cumpos[length(pos_dat$cumpos)]), col = "grey60")
lines(y = rep(qnorm(p = corrected_thresh, mean = mean(r9_s40, na.rm=T), sd = sd_tot), 2), x = c(0,pos_dat$cumpos[length(pos_dat$cumpos)]), col = "grey60")

profile_plot(s50_s40, diff_pos_s50, "", "", y_lim_vals = c(-0.3,0.3))
lines(y = rep(qnorm(p = 1-corrected_thresh, mean = mean(s50_s40, na.rm=T), sd = sd_tot), 2), x = c(0,pos_dat$cumpos[length(pos_dat$cumpos)]), col = "grey60")
lines(y = rep(qnorm(p = corrected_thresh, mean = mean(s50_s40, na.rm=T), sd = sd_tot), 2), x = c(0,pos_dat$cumpos[length(pos_dat$cumpos)]), col = "grey60")

dev.off()
