# Supplementary material for: Dynamics of Adaptive Alleles in Divergently Selected Body Weight Lines of Chickens
Source: G3 (Bethesda). 2013 Oct 29;3(12):2305–12. doi: 10.1534/g3.113.008375 (PMC3852392; doi:10.1534/g3.113.008375)
Supplement: Supporting Information [file supp_g3.113.008375_FileS4.zip › data_treatment.R]

library(TTR)

#Data treatment commands
hl_2011 <- read.table("09-160_Full Data Table_102 samples.txt", fill = T, header = T, sep = "\t", stringsAsFactors = F)
row_QC <- rowSums(hl_2011[,] == "--") < 10
hl_2011_clean <- hl_2011[row_QC,]

#Make chromosome names numeric
hl_2011_clean$Chr[hl_2011_clean$Chr == "W"] <- 29
hl_2011_clean$Chr[hl_2011_clean$Chr == "Z"] <- 30
hl_2011_clean$Chr[hl_2011_clean$Chr == "LGE22C19W28_E50C23"] <- 31
hl_2011_clean$Chr[hl_2011_clean$Chr == "LGE64"] <- 32
hl_2011_clean$Chr <- as.numeric(hl_2011_clean$Chr)
hl_2011_clean <- hl_2011_clean[order(x = hl_2011_clean$Chr, y = hl_2011_clean$Position),]
#Artificial spacing of unplaced markers
hl_2011_clean$Position[1:968] <- seq(from = 0, to = 9670099, by = 10000)
new_names <- sub(pattern = "([A-Z])([[:digit:]]+)(.+)", x = names(hl_2011_clean), replacement = "\\2")
names(hl_2011_clean) <- new_names

#Calculate cumulative positions
chr_n_markers <- c(0)
chr_count <- 1
for (i in unique(hl_2011_clean$Chr)[order(unique(hl_2011_clean$Chr))]){
	chr_n_markers[chr_count] <- sum(hl_2011_clean$Chr == i)
	chr_count <- chr_count + 1
}
chr_cum_markers <- cumsum(chr_n_markers)
chr_cumsum <- c(0)
chr_count <- 1
pos_sum <- 0;
for (i in chr_cum_markers){
	pos_sum <- pos_sum + hl_2011_clean$Position[i]
	chr_cumsum[chr_count] <- pos_sum
	chr_count <- chr_count + 1
}
cumpos <- hl_2011_clean$Position
for (i in 1:(length(chr_cumsum) - 1)){
	cumpos[hl_2011_clean$Chr == i] <- hl_2011_clean$Position[hl_2011_clean$Chr == i] + chr_cumsum[i]
}


pos_dat <- list(Chr = hl_2011_clean[,"Chr"], Position =  hl_2011_clean[,"Position"], cumpos = cumpos, chr_cumsum = chr_cumsum)


hl_2011_samples <- read.table("../2010 DNA concentration & purity.txt", skip = 2, header = T, sep = "\t")
hl_2011_samples <- hl_2011_samples[1:80,]

#Connecting to older data
skip_to_col <- 4
genotypes_1234 <- read.table("outMarkChrPosGenotypes1234-HL57636.txt", stringsAsFactors=FALSE)
trimmed_genotypes_1234 <- genotypes_1234[skip_to_col:dim(genotypes_1234)[2]]
NoLow <- 20
NoHigh <- 20
row.names(trimmed_genotypes_1234) <- genotypes_1234$V1

later_genotypes_1234 <- read.table("outMarkChrPosGenotypes1234-HL57636_LaterGen.txt", stringsAsFactors=FALSE)
later_trimmed_genotypes_1234 <- later_genotypes_1234[skip_to_col:dim(later_genotypes_1234)[2]]
NoLow_later <- 10
NoHigh_later <- 49
row.names(later_trimmed_genotypes_1234) <- genotypes_1234$V1


matched_hl_40 <- trimmed_genotypes_1234[row.names(trimmed_genotypes_1234) %in% hl_2011_clean$Name,]
#row.names(matched_hl_40) <- matched_hl_40[,"MarkerName"]
matched_hl_40 <- matched_hl_40[hl_2011_clean$Name,]
LWS40_raw <- matched_hl_40[,1:NoLow]
HWS40_raw <- matched_hl_40[,(NoLow+1):(NoLow+NoHigh)]

matched_hl_50 <- later_trimmed_genotypes_1234[row.names(later_trimmed_genotypes_1234) %in% hl_2011_clean$Name,]
#row.names(matched_hl_50) <- matched_hl_50[,"MarkerName"]
matched_hl_50 <- matched_hl_50[hl_2011_clean$Name,]
LWS50_raw <- matched_hl_50[,1:NoLow_later]
HWS50_raw <- matched_hl_50[,(NoLow_later+1):(NoLow_later+NoHigh_later)]

HWR9_raw <-hl_2011_clean[,names(hl_2011_clean) %in% hl_2011_samples$Band[hl_2011_samples$Line == "HWR9"]]
HWS53_raw <-hl_2011_clean[,names(hl_2011_clean) %in% hl_2011_samples$Band[hl_2011_samples$Line == "HWS53"]]
LWR9_raw <-hl_2011_clean[,names(hl_2011_clean) %in% hl_2011_samples$Band[hl_2011_samples$Line == "LWR9"]]
LWS53_raw <-hl_2011_clean[,names(hl_2011_clean) %in% hl_2011_samples$Band[hl_2011_samples$Line == "LWS53"]]

#HWR9_t <- t(HWR9)
#LWR9_t <- t(LWR9)
#HWS53_t <- t(HWS53)
#LWS53_t <- t(LWS53)
#HWS50_t <- t(HWS50)
#LWS50_t <- t(LWS50)
#HWS40_t <- t(HWS40)
#LWS40_t <- t(LWS40)

#Scoring allele frequencies for the four lines
#HWS53
#A.freq <- (colSums(matrix(data = grepl(pattern = "A", x = HWS53_t[,], fixed = T), nrow = 20)) + colSums(matrix(data = grepl(pattern = "AA", x = HWS53_t[,], fixed = T), nrow = 20)))/(2*dim(HWS53_t)[1])
#T.freq <- (colSums(matrix(data = grepl(pattern = "T", x = HWS53_t[,], fixed = T), nrow = 20)) + colSums(matrix(data = grepl(pattern = "TT", x = HWS53_t[,], fixed = T), nrow = 20)))/(2*dim(HWS53_t)[1])
#C.freq <- (colSums(matrix(data = grepl(pattern = "C", x = HWS53_t[,], fixed = T), nrow = 20)) + colSums(matrix(data = grepl(pattern = "CC", x = HWS53_t[,], fixed = T), nrow = 20)))/(2*dim(HWS53_t)[1])
#G.freq <- (colSums(matrix(data = grepl(pattern = "G", x = HWS53_t[,], fixed = T), nrow = 20)) + colSums(matrix(data = grepl(pattern = "GG", x = HWS53_t[,], fixed = T), nrow = 20)))/(2*dim(HWS53_t)[1])
#HWS53[,"A.freq"] <- A.freq
#HWS53[,"T.freq"] <- T.freq
#HWS53[,"C.freq"] <- C.freq
#HWS53[,"G.freq"] <- G.freq
get_high_alleles <- function(ref_set){	
	freqs <- cbind(ref_set$A.freq, ref_set$T.freq, ref_set$C.freq, ref_set$G.freq)
	#max_vals <- pmax(freqs[,1],freqs[,2],freqs[,3],freqs[,4])
	#max_loc <- which(freqs[,] == max_vals, arr.ind = T)
	ha <- array(dim=dim(ref_set)[1])
	for (i in 1:dim(ref_set)[1]){
		ha[i] <- min(which(freqs[i,] == max(freqs[i,])))
	}
	return(ha)
}

calc_freqs <- function(set_in, space = "ATCG", high_allele_list = NA){
	set_in_t <- t(set_in)
	if (space == "ATCG"){
		A.freq <- (colSums(matrix(data = grepl(pattern = "A", x = set_in_t[,], fixed = T), nrow = dim(set_in_t)[1])) + colSums(matrix(data = grepl(pattern = "AA", x = set_in_t[,], fixed = T), nrow = dim(set_in_t)[1])))/(2*dim(set_in_t)[1])
		T.freq <- (colSums(matrix(data = grepl(pattern = "T", x = set_in_t[,], fixed = T), nrow = dim(set_in_t)[1])) + colSums(matrix(data = grepl(pattern = "TT", x = set_in_t[,], fixed = T), nrow = dim(set_in_t)[1])))/(2*dim(set_in_t)[1])
		C.freq <- (colSums(matrix(data = grepl(pattern = "C", x = set_in_t[,], fixed = T), nrow = dim(set_in_t)[1])) + colSums(matrix(data = grepl(pattern = "CC", x = set_in_t[,], fixed = T), nrow = dim(set_in_t)[1])))/(2*dim(set_in_t)[1])
		G.freq <- (colSums(matrix(data = grepl(pattern = "G", x = set_in_t[,], fixed = T), nrow = dim(set_in_t)[1])) + colSums(matrix(data = grepl(pattern = "GG", x = set_in_t[,], fixed = T), nrow = dim(set_in_t)[1])))/(2*dim(set_in_t)[1])
	}
	if (space == "1234"){
		A.freq <- (colSums(matrix(data = grepl(pattern = "2", x = set_in_t[,], fixed = T), nrow = dim(set_in_t)[1])) + colSums(matrix(data = grepl(pattern = "22", x = set_in_t[,], fixed = T), nrow = dim(set_in_t)[1])))/(2*dim(set_in_t)[1])
		T.freq <- (colSums(matrix(data = grepl(pattern = "3", x = set_in_t[,], fixed = T), nrow = dim(set_in_t)[1])) + colSums(matrix(data = grepl(pattern = "33", x = set_in_t[,], fixed = T), nrow = dim(set_in_t)[1])))/(2*dim(set_in_t)[1])
		C.freq <- (colSums(matrix(data = grepl(pattern = "4", x = set_in_t[,], fixed = T), nrow = dim(set_in_t)[1])) + colSums(matrix(data = grepl(pattern = "44", x = set_in_t[,], fixed = T), nrow = dim(set_in_t)[1])))/(2*dim(set_in_t)[1])
		G.freq <- (colSums(matrix(data = grepl(pattern = "1", x = set_in_t[,], fixed = T), nrow = dim(set_in_t)[1])) + colSums(matrix(data = grepl(pattern = "11", x = set_in_t[,], fixed = T), nrow = dim(set_in_t)[1])))/(2*dim(set_in_t)[1])
	}
	set_in[,"A.freq"] <- A.freq/(A.freq+T.freq+C.freq+G.freq)
	set_in[,"A.freq"][is.nan(set_in[,"A.freq"])] <- NA
	set_in[,"T.freq"] <- T.freq/(A.freq+T.freq+C.freq+G.freq)
	set_in[,"T.freq"][is.nan(set_in[,"T.freq"])] <- NA
	set_in[,"C.freq"] <- C.freq/(A.freq+T.freq+C.freq+G.freq)
	set_in[,"C.freq"][is.nan(set_in[,"C.freq"])] <- NA
	set_in[,"G.freq"] <- G.freq/(A.freq+T.freq+C.freq+G.freq)
	set_in[,"G.freq"][is.nan(set_in[,"G.freq"])] <- NA
	if(!is.na(high_allele_list[1])){
		set_in[high_allele_list == 1,"HA.freq"]  <- set_in[high_allele_list == 1,"A.freq"]
		set_in[high_allele_list == 2,"HA.freq"]  <- set_in[high_allele_list == 2,"T.freq"]
		set_in[high_allele_list == 3,"HA.freq"]  <- set_in[high_allele_list == 3,"C.freq"]
		set_in[high_allele_list == 4,"HA.freq"]  <- set_in[high_allele_list == 4,"G.freq"]
	}
	set_out <- set_in
	return(set_out)
}

diff_plot <- function(sets = "HWS vs LWS", hl_diff, hl_2011_clean){
	chr_n_markers <- c(0)
	chr_count <- 1
	for (i in unique(hl_2011_clean$Chr)[order(unique(hl_2011_clean$Chr))]){
		chr_n_markers[chr_count] <- sum(hl_2011_clean$Chr == i)
		chr_count <- chr_count + 1
	}
	chr_cum_markers <- cumsum(chr_n_markers)

	chr_count <- 1
	pos_sum <- 0;
	for (i in chr_cum_markers){
		pos_sum <- pos_sum + hl_2011_clean$Position[i]
		chr_cumsum[chr_count] <- pos_sum
		chr_count <- chr_count + 1
	}

	cumpos <- hl_2011_clean$Position
	for (i in 1:(length(chr_cumsum) - 1)){
		cumpos[hl_2011_clean$Chr == i] <- hl_2011_clean$Position[hl_2011_clean$Chr == i] + chr_cumsum[i]
	}

	hl_2011_clean$cumpos <- cumpos

	cut_off <- 2*sd(hl_diff[hl_diff != 0])
	plot(y = hl_diff[abs(hl_diff) > cut_off], x = hl_2011_clean$cumpos[abs(hl_diff) > cut_off], ylim = c(-1,1), xlim = c(0,cumpos[length(cumpos)]), xlab = "", ylab = "", axes = F, type = "n")
	par("xpd" = NA)
	axis(side = 1, pos = 0, lwd.ticks = -1, labels = F)
	axis(side = 2, pos = 0)
	text(x = 4.5*-10E6, y = 0, srt = 90, labels = "Freq diff")
	text(x = chr_cumsum[length(chr_cumsum)]/2, y = 1.2, labels = sets)
	points(y = hl_diff[abs(hl_diff) > cut_off], x = hl_2011_clean$cumpos[abs(hl_diff) > cut_off])
	points(y = hl_diff[abs(hl_diff) <= cut_off], x = hl_2011_clean$cumpos[abs(hl_diff) <= cut_off], col = "grey90")
	lines(x=c(0,chr_cumsum[length(chr_cumsum)]),y = rep(cut_off, 2))
	lines(x=c(0,chr_cumsum[length(chr_cumsum)]),y = rep(-cut_off, 2))

	old_i <- 0
	chr_count <- 0
	for (i in chr_cumsum){
		lines(x = rep(i, each = 2), y = c(-1,1), col = "grey50")
		text(x = old_i + (i-old_i)/2, y = -1.1, labels = chr_count )
		old_i <- i
		chr_count <- chr_count + 1
	}
}

fisher_sweep <- function(set_1, set_2, n = c(40,40), subset = array()){
	if(length(subset) == 1){
		print("Yo!")
		subset <- c(1:dim(set_1)[1])
	}
	vec_1 <- set_1[subset,"HA.freq"]
	vec_2 <- set_2[subset,"HA.freq"]
	p_values <- array(dim=length(vec_1))
	options(warn = -1)
	for (i in 1:length(p_values)){
		if((vec_1[i] > 0 |  vec_2[i] > 0) & !is.na(vec_1[i]) & !is.na(vec_2[i])){
			#p_values[i] <- chisq.test(c(vec_1[i]*n[1],vec_2[i]*n[2]), p = c(n[1]*mean(c(vec_1[i],vec_2[i])), n[2]*mean(c(vec_1[i],vec_2[i]))), rescale.p = T)$p.value 
			p_values[i] <- fisher.test(x = matrix(data=c(vec_1[i]*n[1],n[1]*mean(c(vec_1[i],vec_2[i])),vec_2[i]*n[2],n[2]*mean(c(vec_1[i],vec_2[i]))), nrow=2, byrow = T))$p.value
		}
		else{
			p_values[i] <- 1
		}
	}
	options(warn = 0)
	return(p_values)
}

fisher_diff_plot<- function(p_data, pos_data){
	require(TTR)
	for (i in 1:dim(p_data)[2]){
		p_data[is.na(p_data[,i]),i] <- 1
		p_data[,i] <- -log(p_data[,i])
		p_data[,i] <- p_data[,i]/max(p_data[,i])
		p_data[,i] <- SMA(p_data[,i],n = 20)		
	}
	pdf(file="Fisher_sweep.pdf")
	for (j in unique(pos_data$Chr)){
		plot(y=p_data[pos_data$Chr == j,2]-p_data[pos_data$Chr == j,1], x=pos_data$Position[pos_data$Chr == j], type = "l", col = 2, xlab = "Position", ylab = "Delta p-value", main= paste("Chr:",j), ylim = c(-.5,.5))
		legend_text <- array(data="Timepoint 2 - Timepoint 1")
		legend_col <- array(data=2)
		lines(y=c(0,0), x=c(0,max(pos_data$Position[pos_data$Chr == j])), col = "black")
		for(i in 3:dim(p_data)[2]){
			lines(y=p_data[pos_data$Chr == j,i]-p_data[pos_data$Chr == j,(i-1)], x=pos_data$Position[pos_data$Chr == j], col = i)
			legend_text[i-1] <- paste("Timepoint",i, "- Timepoint", (i-1), sep= " ")
			legend_col[i-1] <- i
		}
		legend(x="topleft", legend=legend_text, col = legend_col, lty="solid")	
	}
	dev.off()
}

profile_plot <- function(plot_data, pos_data, title = "Genome profile", y_value = "Value", ma = NA, offset = NA, scaling_vec = "none", alpha_val = 255, y_lim_vals = c(min(plot_data, na.rm = T), max(plot_data, na.rm = T)), plot_type = "lines", MH_style = FALSE){
	#if(!"quartz" %in% names(dev.list())){
	#	quartz()
	#}
	#else if(!"quartz" %in% names(dev.cur())){
	#	dev.set(dev.list()[min(which("quartz" %in% names(dev.list())))])
	#}
	x_data <- pos_data$cumpos
	#par("xpd" = NA, "oma" = c(0.5,0.5,0,1))
	if(is.data.frame(plot_data)){
		#col_vec <- c("red", "blue", "salmon", "purple")
		col_vec <- c("red", "tomato3", "tomato1","blue", "steelblue3", "steelblue1", "black", "grey")
		if(is.numeric(offset)){
			plot(y=plot_data[,1], x = x_data, type = "n", axes = F, xlab = "", ylab = "", ylim = y_lim_vals, xlim = c(0,pos_data$cumpos[length(pos_data$cumpos)]), main = title, pch = 20)
			for(i in 1:dim(plot_data)[2]){
				if(is.character(scaling_vec)){
					if (plot_type == "lines"){
						lines(y = plot_data[,i]+(i-1)*offset, x = x_data, col = rgb(t(col2rgb(col_vec[i])), alpha = alpha_val, max=255))
					}
					else{
						points(y = plot_data[,i]+(i-1)*offset, x = x_data, pch = 20, cex = .1, col = rgb(t(col2rgb(col_vec[i])), alpha = alpha_val, max=255))
					}
				}
				if(is.data.frame(scaling_vec) & is.data.frame(alpha_val)){
					if (plot_type == "lines"){
						lines(y = plot_data[,i]+(i-1)*offset, x = x_data, col = rgb(t(col2rgb(col_vec[i])), alpha = alpha_val[,i], max=255))
					}
					else{
						points(y = plot_data[,i]+(i-1)*offset, x = x_data, pch = 20, cex = .3*scaling_vec[,i], col = rgb(t(col2rgb(col_vec[i])), alpha = alpha_val[,i], max=255))
					}
				}
			}
			#legend(x=min(pos_data$cumpos[pos_data$Chr == 1]), y = y_lim_vals[2]/3, col = col_vec[1:dim(plot_data)[2]], pch=20, lwd = 2, cex = .6, legend = names(plot_data))
		}
		else{
			col_vec <- c("red", "blue")
			if(is.character(scaling_vec)){
				plot(y=plot_data[,1], x = x_data, type = "p", col = rgb(t(col2rgb(col_vec[1])), alpha = alpha_val, max = 255), axes = F, xlab = "", ylab = "", xlim = c(0,pos_data$cumpos[length(pos_data$cumpos)]), main = title, pch = 20, cex = .6, ylim = y_lim_vals)
				for(i in 2:dim(plot_data)[2]){
					points(y = plot_data[,i], x = x_data, pch = 20, cex = .6, col = rgb(t(col2rgb(col_vec[i])), alpha = alpha_val, max = 255))
				}
			}
			else{
				plot(y=plot_data[,1], x = x_data, type = "p", col = rgb(t(col2rgb(col_vec[1])), alpha = alpha_val, max = 255), axes = F, xlab = "", ylab = "", xlim = c(0,pos_data$cumpos[length(pos_data$cumpos)]), main = title, pch = 20, cex = scaling_vec, ylim = y_lim_vals)
				for(i in 2:dim(plot_data)[2]){
					points(y = plot_data[,i], x = x_data, pch = 20, cex = scaling_vec, col = rgb(t(col2rgb(col_vec[i])), alpha = alpha_val, max = 255))
				}
			}
			legend(x=min(pos_data$cumpos[pos_data$Chr == 1]), y = -0.7, col = col_vec[1:dim(plot_data)[2]], pch=20, cex = .6, legend = names(plot_data))
		}
	}
	else{
		if(!is.na(ma)){
			require(TTR)
			x_data <- x_data[!is.na(plot_data)]
			plot_data <- plot_data[!is.na(plot_data)]
			plot_data <- SMA(plot_data, n = ma)
		}
		if (MH_style){
			col_vec <- array(dim = length(pos_data$Chr))
			counter <- 1
			for (chr in unique(pos_data$Chr)){
				col_vec[pos_data$Chr == chr] <- c("red", "blue")[counter %% 2 + 1]
				counter <- counter + 1
				print(chr)
			}
			plot(y=plot_data, x = x_data, type = "p", col = col_vec, axes = F, xlab = "", ylab = "", xlim = c(0,pos_data$cumpos[length(pos_data$cumpos)]), main = title, pch = 20, cex = .4, ylim = y_lim_vals)
		}
		else{
			plot(y=plot_data, x = x_data, type = "p", col = rgb(1,0,0, alpha = .5), axes = F, xlab = "", ylab = "", xlim = c(0,pos_data$cumpos[length(pos_data$cumpos)]), main = title, pch = 20, cex = .4, ylim = y_lim_vals)
		}
		lines(y = c(mean(plot_data, na.rm=T),mean(plot_data, na.rm=T)), x=c(0,pos_data$cumpos[length(pos_data$cumpos)]), col = rgb(t(col2rgb("grey50")), alpha=100, maxColorValue = 255), lwd=2)
	}
	par("xpd" = NA)
	y_min <- par("usr")[3]
	y_max <- par("usr")[4]
	axis(side = 2, pos = 0)
	#axis(side = 1, pos = 0, lwd.ticks = -1, labels = F, xaxp = c(0,pos_data$cumpos[length(pos_data$cumpos)],5))
	lines(y = c(y_min,y_min), x=c(0,pos_data$cumpos[length(pos_data$cumpos)]))
	text(x = par("usr")[1]-0.01*par("usr")[2], y = (y_min+y_max)/2, srt = 90, labels = y_value, , cex = 1)
	old_i <- 0
	chr_count <- 0
	for (i in pos_data$chr_cumsum){
		lines(x = rep(i, each = 2), y = c(y_min,par("usr")[4]), col = "grey50")
		text(x = old_i + (i-old_i)/2, y = y_min -.055*(y_max-y_min)*(1 + chr_count%%5), labels = chr_count, cex = .9 )
		#print(y_min -.02*(y_max-y_min)*(1 + chr_count%%5)-offset)
		#print(old_i + (i-old_i)/2)
		old_i <- i
		chr_count <- chr_count + 1
	}
	text(x = pos_data$cumpos[length(pos_data$cumpos)]/2, y = y_min -.055*(y_max-y_min)*(7), labels = "Chromosome number", cex = 1)
	par("xpd" = F)
}

freq_diff_plot <- function(freq_data, pos_data, cut_off = .1, win_size = 5, prefix = ""){
	require(TTR)
	
	pdf_name <- paste(prefix,win_size,"_SNP_window_sweep.pdf", sep = "")
	table_name <- paste(prefix,win_size,"_SNP_window_sweep.txt", sep = "")
	pdf(file=pdf_name, paper = "a4r", height = 9, width = 12)
	pdf_dev <- dev.cur()
	par("xpd" = NA, "oma" = c(0.5,0.5,0,1))
	diff_1 <- SMA(freq_data[,2]-freq_data[,1], n = win_size)
	diff_1[is.na(diff_1)] <- 0
	diff_2 <- SMA(freq_data[,3]-freq_data[,2], n = win_size)
	diff_2[is.na(diff_2)] <- 0
	plot_index <- (diff_1 > cut_off & diff_2 > cut_off | diff_1 < -cut_off & diff_2 < -cut_off)
	write.table(x = data.frame(Chr = pos_data$Chr[plot_index], Position = pos_data$Position[plot_index]), file = table_name, sep = "\t", row.names = F, quote = F)
	plot(y=diff_1[plot_index], x = pos_data$cumpos[plot_index], type = "p", col = "red", axes = F, xlab = "", ylab = "", ylim = c(-.5,.5), xlim = c(0,pos_data$cumpos[length(pos_data$cumpos)]), pch = 16, main = paste("Moving average across", win_size, "SNPs"))
	points(y=diff_2[plot_index], x = pos_data$cumpos[plot_index], col = "blue", pch = 16)
	axis(side = 2, pos = 0)
	#axis(side = 1, pos = 0, lwd.ticks = -1, labels = F, xaxp = c(0,pos_data$cumpos[length(pos_data$cumpos)],5))
	lines(y = c(-.5,-.5), x=c(0,pos_data$cumpos[length(pos_data$cumpos)]))
	text(x = 6*-10E6, y = 0, srt = 90, labels = "Allele Frequency Difference")
	old_i <- 0
	chr_count <- 0
	for (i in pos_data$chr_cumsum){
		lines(x = rep(i, each = 2), y = c(-.5,.5), col = "grey50")
		text(x = old_i + (i-old_i)/2, y = -.5 -.02*(1 + chr_count%%5), labels = chr_count, cex = .7 )
		old_i <- i
		chr_count <- chr_count + 1
	}
	legend(x = pos_data$chr_cumsum[1], y = .47, legend =c(paste("50 - 40 >", cut_off), paste("53 - 50 >", cut_off)), col = c("red", "blue"), pch = c(16, 16))
	
	
	
	#for (i in 1:dim(freq_data)[2]){
	#	freq_data[,i] <- SMA(freq_data[,i],n = win_size)		
	#}
	
	for (j in unique(pos_data$Chr)){
		plot(y=SMA(freq_data[pos_data$Chr == j,2]-freq_data[pos_data$Chr == j,1], n = min(c(win_size,sum(pos_data$Chr == j)))), x=pos_data$Position[pos_data$Chr == j], type = "l", col = 2, xlab = "Position", ylab = "Allele Frequency Difference", main= paste("Chr:",j), ylim = c(-.5,.5))
		lines(y=SMA(freq_data[pos_data$Chr == j,3]-freq_data[pos_data$Chr == j,2], n = min(c(win_size,sum(pos_data$Chr == j)))), x=pos_data$Position[pos_data$Chr == j], col = 3)
		legend_text <- array(data="Gen 50 - Gen 40")
		legend_col <- array(data=2)
		lines(y=c(0,0), x=c(min(pos_data$Position[pos_data$Chr == j]),max(pos_data$Position[pos_data$Chr == j])), col = "black")
		lines(y=c(cut_off,cut_off), x=c(min(pos_data$Position[pos_data$Chr == j]),max(pos_data$Position[pos_data$Chr == j])), col = "grey70", lty="dashed")
		lines(y=c(-cut_off,-cut_off), x=c(min(pos_data$Position[pos_data$Chr == j]),max(pos_data$Position[pos_data$Chr == j])), col = "grey70", lty="dashed")
		
		par(new = T)
		plot(y=SMA(freq_data[pos_data$Chr == j,2], n = min(c(win_size,sum(pos_data$Chr == j)))), x=pos_data$Position[pos_data$Chr == j], col = rgb(1,0,0, alpha = .05), axes = F, ylim = c(0,1), ann = F, cex = .5)
		points(y=SMA(freq_data[pos_data$Chr == j,3], n = min(c(win_size,sum(pos_data$Chr == j)))), x=pos_data$Position[pos_data$Chr == j], col = rgb(0,1,0, alpha = .05), cex = .5)
		points(y=SMA(freq_data[pos_data$Chr == j,4], n = min(c(win_size,sum(pos_data$Chr == j)))), x=pos_data$Position[pos_data$Chr == j], col = rgb(0,0,1, alpha = .05),cex = .5 )
		axis(side = 4)
		legend_text[2] <- "Gen 53 - Gen 50"
		legend_col[2] <- 3
		
		legend(x="bottomleft", legend=legend_text, col = legend_col, pch = 20)	
	}
	dev.off(pdf_dev)
}

#Unique genotype counter
calc_genotype_metadata <- function(data_set, block_size = 10){
	old_i <- 1
	for(i in seq(block_size, to=dim(data_set)[1], block_size)){
		tmp_dat <- data_set[old_i:i,1:20]
		temp_res <- unique(t(tmp_dat[1:block_size,]))
		most_common <- array(dim=dim(temp_res)[1])
		for(j in 1: dim(temp_res)[1]){
			most_common[j] <- sum(colSums(tmp_dat == t(temp_res)[,j]) == block_size)
		}
		data_set[old_i:i,"uni_geno"] <- dim(temp_res)[1]
		data_set[old_i:i,"most_common_geno"] <- max(most_common)
		data_set[old_i:i,"inf_markers"] <- sum(rowSums(tmp_dat[1:block_size,] == tmp_dat[1:block_size,1]) < 20)
		old_i <- i+1
		if(i%%1000 == 0){
			print(i)
			flush.console()
		}
	}
	return(data_set)
}

plot_geno_data <- function(geno_data_list, pos_data, limits = "all", outfile, overlay = NA, col_names = "default"){	
	dot_size <- .3
	dot_alpha <- 60
	line_alpha <- 100
	pdf(file=outfile, paper = "a4r", height = 9, width = 12)
	if (limits == "all"){
		chr_ends <- array(dim = 28)
		counter <- 1
		for(i in c(1:15,17:28,30)){
			chr_ends[counter] <- max(pos_data$Pos[pos_data$Chr == i])
			counter <- counter + 1
		}
		limits <- data.frame(chr = c(1:15,17:28,30), start = rep(0, times = 28), stop = chr_ends)
	}
	
	if (col_names[1]  == "default"){
		col_names <- c("HA.freq", "uni_geno", "most_common_geno", "inf_markers")
		y_labs <- c("Allele frequency", "Number of unique genotypes", "Indivduals carrying the most common genotype", "Number of informative markers per block")
		y_lims <- c(1.2,24,24,12)	
	}
	else{
		y_labs <- col_names
		y_lims <- rep(1, length(col_names))
	}
	color_vec <- c("grey50","blue", "purple")
		
	
	for(i in 1:dim(limits)[1]){
		subset_vec <- pos_data$Chr == limits$chr[i] & pos_data$Pos > limits$start[i] & pos_data$Pos < limits$stop[i]
		sum(subset_vec)
		for (column in 1:length(col_names)){
			plot(y = geno_data_list[[1]][subset_vec, col_names[column]], x= pos_data$Pos[subset_vec], xlab = paste("Chr: ", limits$chr[i]), ylab = y_labs[column], cex = dot_size, col = "red", ylim =c(0,y_lims[column]), type = "n", axes = F, frame.plot = T)
			axis(1)
			axis(2, at = seq(from = 0, to = y_lims[column]*5/6, by = y_lims[column]*1/6))
			offset <- 0
			color_vec <- c("grey50","blue", "purple")
			for (group in 1:length(geno_data_list)){
				points(x= pos_data$Pos[subset_vec], y = geno_data_list[[group]][subset_vec, col_names[column]] + offset, col = rgb(t(col2rgb(color_vec[group])), alpha = dot_alpha, max=255), pch= 20, cex = dot_size*(1+abs(geno_data_list[[group]][subset_vec, col_names[column]] - geno_data_list[[1]][subset_vec, col_names[column]])/(y_lims[column]*0.25)))
				offset <- offset + 0.006*y_lims[column]
			}
			legend(x="topleft", col =color_vec, legend=names(geno_data_list) , pch = 20)
		
			if (class(overlay) == "data.frame"){
				if(limits$chr[i] %in% overlay$chr){
					for (j in which(overlay$chr == limits$chr[i])){	
						lines(x = c(overlay$start[j], overlay$stop[j]), y = c(y_lims[column]*0.87, y_lims[column]*0.87), lty="solid", col = "gray50", lwd = 3)
					}
				}
			}
		}
	}
	dev.off()
}

plot_geno_diff <- function(geno_data_list, pos_data, limits = "all", overlay = NA, outfile, col_names, scaling_list = 1, sig_level = 2){	
	dot_size <- .7
	dot_alpha <- 255
	line_alpha <- 100
	two_sds <- matrix(nrow = length(geno_data_list), ncol = length(col_names))
	for( i in 1:length(geno_data_list)){
		for(j in 1:length(col_names)){
			two_sds[i,j] <- sd(abs(geno_data_list[[i]][,j]), na.rm = T)*sig_level
		}
	}
	print(two_sds/2)
	flush.console()
	pdf(file=outfile, paper = "a4r", height = 9, width = 12)
	if (limits == "all"){
		chr_ends <- array(dim = 28)
		counter <- 1
		for(i in c(1:15,17:28,30)){
			chr_ends[counter] <- max(pos_data$Pos[pos_data$Chr == i])
			counter <- counter + 1
		}
		limits <- data.frame(chr = c(1:15,17:28,30), start = rep(0, times = 28), stop = chr_ends)
	}
	
	y_lab <- "Relative frequency change"
	y_lims <- c(-1.1,1.1)
	color_vec <- c("red", "blue")
	pch_vec <- c(20,18)
		
	for(i in 1:dim(limits)[1]){
		subset_vec <- pos_data$Chr == limits$chr[i] & pos_data$Pos > limits$start[i] & pos_data$Pos < limits$stop[i]
		sum(subset_vec)
		scales <- as.data.frame(matrix(nrow = sum(subset_vec), ncol = length(geno_data_list), data = 1))
		if (class(scaling_list) == "list"){
			for (j in 1:length(scaling_list)){
				scales[,j] <- scaling_list[[j]][subset_vec]
			}
		}
		for (group in 1:length(geno_data_list)){
			plot(y = geno_data_list[[1]][subset_vec, col_names[1]], x= pos_data$Pos[subset_vec], xlab = paste("Chr: ", limits$chr[i]), ylab = y_lab, cex = dot_size, col = "red", ylim = y_lims, type = "n", axes = F, frame.plot = T, main = names(geno_data_list)[group])
			legend(x="topleft", col =color_vec, legend=names(geno_data_list[[group]]) , pch = pch_vec)
			axis(1)
			axis(2)
			
			x_dat <- pos_data$Pos[subset_vec]
			y_dat <- matrix(ncol = 2, nrow = sum(subset_vec))
			for (column in 1:length(col_names)){
				y_dat[,column] <- geno_data_list[[group]][subset_vec, col_names[column]]
			}
			for (column in 1:length(col_names)){
				points(x= x_dat[abs(y_dat[,1]) <= two_sds[group, 1] | abs(y_dat[,2]) <= two_sds[group, 2]], y = y_dat[abs(y_dat[,1]) <= two_sds[group, 1] | abs(y_dat[,2]) <= two_sds[group, 2],column], col = "grey90", pch=pch_vec[column], cex = dot_size)
				points(x= x_dat[abs(y_dat[,1]) > two_sds[group, 1] & abs(y_dat[,2]) > two_sds[group, 2]], y = y_dat[abs(y_dat[,1]) > two_sds[group, 1] & abs(y_dat[,2]) > two_sds[group, 2],column], col = rgb(t(col2rgb(color_vec[column])), alpha = dot_alpha, max=255), pch=pch_vec[column], cex = dot_size*scales[,group])
				abline(h = c(two_sds[group, column], -two_sds[group, column]), col = rgb(t(col2rgb(color_vec[column])), alpha = line_alpha, max=255))
			}
		
			if (class(overlay) == "data.frame"){
				if(limits$chr[i] %in% overlay$chr){
					for (j in which(overlay$chr == limits$chr[i])){	
						lines(x = c(overlay$start[j], overlay$stop[j]), y = rep(1.05, times = 2), lty="solid", col = "gray50", lwd = 3)
					}
				}
			}
		}
	}
	dev.off()
}
