# Supplementary material for: Dynamics of Adaptive Alleles in Divergently Selected Body Weight Lines of Chickens
Source: G3 (Bethesda). 2013 Oct 29;3(12):2305–12. doi: 10.1534/g3.113.008375 (PMC3852392; doi:10.1534/g3.113.008375)
Supplement: Supporting Information [file supp_g3.113.008375_FileS5.zip]

Archive with 8 entries (7 files):
- 09-160_Full Data Table_102 samples.txt
- __MACOSX/
- __MACOSX/._09-160_Full Data Table_102 samples.txt
- 2010 DNA concentration & purity.txt
- __MACOSX/._2010 DNA concentration & purity.txt
- outMarkChrPosGenotypes1234-HL57636.txt
- outMarkChrPosGenotypes1234-HL57636_LaterGen.txt
- __MACOSX/._outMarkChrPosGenotypes1234-HL57636_LaterGen.txt
