# Supplementary material for: Dynamics of Adaptive Alleles in Divergently Selected Body Weight Lines of Chickens
Source: G3 (Bethesda). 2013 Oct 29;3(12):2305–12. doi: 10.1534/g3.113.008375 (PMC3852392; doi:10.1534/g3.113.008375)
Supplement: Supporting Information [file supp_g3.113.008375_FileS5.zip › 2010 DNA concentration & purity.txt]

DNA 2010 - High and Low weight lines						
						
Sample	tube color	Band	ng/ul	260/280	Line	sex
1	blue	1788	49.29	1.58	HWR9	m
3	blue	1814	74.37	1.86	HWR9	m
6	blue	1807	57.97	1.95	HWR9	f
14	blue	1798	44.11	1.92	HWR9	f
20	blue	2172	22.06	2.09	HWR9	f
21	blue	1808	47.73	1.86	HWR9	m
25	yellow	1804	97.5	1.85	HWR9	m
28	yellow	1857	37.77	1.91	HWR9	f
29	yellow	1799	14.53	1.85	HWR9	f
32	yellow	1794	308.93	1.9	HWR9	m
38	yellow	1796	96.96	1.91	HWR9	f
44	yellow	1855	84.55	1.88	HWR9	f
46	yellow	1850	49.87	1.89	HWR9	f
49	yellow	1859	27.23	2.11	HWR9	f
50	yellow	1820	41.04	1.92	HWR9	m
51	yellow	1805	31.07	1.99	HWR9	f
52	yellow	1861	34.3	1.97	HWR9	f
55	yellow	2179	37.52	2.04	HWR9	f
56	yellow	1793	57.5	1.9	HWR9	f
57	yellow	1843	45.47	1.86	HWR9	f
2	blue	1497	61.32	1.82	HWS53	f
4	blue	1434	56.49	1.85	HWS53	f
7	blue	1442	84.14	1.85	HWS53	f
12	blue	2027	101.58	1.9	HWS53	f
16	blue	1452	30.69	1.75	HWS53	f
18	blue	1521	55.12	1.83	HWS53	f
31	yellow	2059	35.66	1.99	HWS53	f
37	yellow	1430	44.04	1.97	HWS53	f
45	yellow	1395	44	1.82	HWS53	f
58	yellow	2004	47.52	1.9	HWS53	f
65	yellow	1423	46.94	1.9	HWS53	f
66	yellow	1494	54.66	2.01	HWS53	f
71	purple	2043	74.75	2.01	HWS53	f
74	purple	1517	112.79	1.92	HWS53	f
76	purple	1460	64.86	1.89	HWS53	m
79	purple	2023	77.64	1.86	HWS53	f
85	purple	1487	58.05	1.93	HWS53	f
90	purple	2019	102.17	1.84	HWS53	f
91	purple	2044	49.72	1.87	HWS53	f
92	purple	2054	67.46	1.99	HWS53	f
10	blue	1909	48.22	2.01	LWR9	f
36	yellow	1891	30.76	2	LWR9	f
43	yellow	2203	43.61	1.98	LWR9	f
48	yellow	1920	81.34	1.93	LWR9	m
53	yellow	2201	74.46	1.93	LWR9	f
59	yellow	1904	40.77	1.94	LWR9	f	
63	yellow	9971	76	1.99	LWR9	f	
69	yellow	1917	63.69	1.99	LWR9	m	
70	yellow	1899	55.22	1.97	LWR9	f	
72	purple	1875	30.25	1.98	LWR9	m	
81	purple	1907	133.54	1.88	LWR9	f	
84	purple	1928	60.71	1.92	LWR9	f	
87	purple	1880	83.09	1.9	LWR9	f	
89	purple	1915	62.74	1.91	LWR9	m	
94	purple	9978	65.03	1.92	LWR9	f	
96	orange	1927	34.8	1.86	LWR9	f	
98	orange	9980	37.82	2.1	LWR9	f	
119	green	1884	220.2	1.91	LWR9	m	
120	green	1929	84.26	1.92	LWR9	m	
125	green	1883	69.14	1.95	LWR9	m	
5	blue	2093	54.48	1.82	LWS53	f	
8	blue	1540	71.6	1.92	LWS53	f	
9	blue	1527	70.04	1.64	LWS53	f	
11	blue	1539	37.21	1.89	LWS53	m	
13	blue	1543	19.7	1.82	LWS53	f	
15	blue	2088	55.64	1.92	LWS53	f	
17	blue	1573	88.79	1.92	LWS53	f	
19	blue	1549	36.73	1.88	LWS53	m	
22	blue	2091	40.16	1.89	LWS53	f	
23	yellow	1554	115.39	1.87	LWS53	m	
24	yellow	2135	71.11	1.91	LWS53	f	
26	yellow	2102	82.33	1.93	LWS53	m	
27	yellow	1532	15.88	1.95	LWS53	f	
30	yellow	1582	68.85	1.91	LWS53	f	
33	yellow	1614	28.11	1.92	LWS53	m	
34	yellow	2077	29.82	2.03	LWS53	f	
35	yellow	1608	213.98	1.88	LWS53	m	
39	yellow	1558	51.72	1.92	LWS53	f	
40	yellow	1624	75.52	1.91	LWS53	m	
41	yellow	2083	79.84	1.95	LWS53	f	
							
