# Supplementary material for: Dynamics of Adaptive Alleles in Divergently Selected Body Weight Lines of Chickens
Source: G3 (Bethesda). 2013 Oct 29;3(12):2305–12. doi: 10.1534/g3.113.008375 (PMC3852392; doi:10.1534/g3.113.008375)
Supplement: Supporting Information [file supp_g3.113.008375_FileS5.zip › outMarkChrPosGenotypes1234-HL57636.txt]

10080_COIII	0	0	11	11	11	11	11	11	11	11	11	11	11	11	11	11	11	11	11	11	11	11	11	11	11	11	11	11	11	11	11	11	11	11	11	11	11	11	11	11	11	11
10668_COIII	0	0	11	11	11	11	11	11	11	11	11	11	11	11	11	11	11	11	11	11	11	11	11	11	11	11	11	11	11	11	11	11	11	11	11	11	11	11	11	11	11	11
12187_ND4	0	0	11	11	11	11	11	11	11	11	11	11	11	11	11	11	11	11	11	11	11	11	11	11	11	11	11	11	11	11	11	11	11	11	11	11	11	11	11	11	11	11
15466_CYTB_MT	0	0	11	11	11	11	11	11	11	11	11	11	11	11	11	11	11	11	11	11	11	11	11	11	11	11	11	11	11	11	11	11	11	11	11	11	11	11	11	11	11	11
16262_ND6	0	0	11	11	11	11	11	11	11	11	11	11	11	11	11	11	11	11	11	11	11	11	11	11	11	11	11	11	11	11	11	11	11	11	11	11	11	11	11	11	11	11
16370_ND6	0	0	11	11	11	11	11	11	11	11	11	11	11	11	11	11	11	11	11	11	11	11	11	11	11	11	11	11	11	11	11	11	11	11	11	11	11	11	11	11	11	11
5831_ND2_MT	0	0	22	22	22	22	22	22	22	22	22	22	22	22	22	22	22	22	22	22	22	22	22	22	22	22	22	22	22	22	22	22	22	22	22	22	22	22	22	22	22	22
8472_COXII_MT	0	0	11	11	11	11	11	11	11	11	11	11	11	11	11	11	11	11	11	11	11	11	11	11	11	11	11	11	11	11	11	11	11	11	11	11	11	11	11	11	11	11
Gga_rs10721746	23	5869156	11	11	11	11	11	11	11	11	11	11	11	11	11	11	11	11	11	11	11	11	11	11	11	11	11	11	11	11	11	11	11	11	11	11	11	11	11	11	11	11
Gga_rs10721817	1	107404689	11	11	11	11	11	11	11	11	11	11	11	11	11	11	11	11	11	11	11	11	12	12	11	11	12	12	11	12	11	11	12	11	12	12	12	12	11	11	12	12
Gga_rs10721842	8	20389091	11	11	11	11	11	11	11	11	11	11	11	11	11	11	11	11	11	11	11	11	11	11	11	11	11	11	11	11	11	11	11	11	11	11	11	11	11	11	11	11
Gga_rs10721864	6	10745222	11	11	11	11	11	11	11	11	11	11	11	11	11	11	11	11	11	11	11	11	22	22	22	22	22	22	22	22	12	12	22	22	22	22	22	22	22	22	22	22
Gga_rs10721873	3	7617045	12	22	22	22	12	22	22	22	22	22	22	12	22	22	22	22	22	22	22	22	22	22	22	22	22	22	22	22	22	12	12	22	22	12	12	12	12	22	22	22
Gga_rs10721888	26	4163670	22	22	22	22	22	22	22	22	22	22	22	22	22	22	22	22	22	22	22	22	22	22	22	22	22	22	22	22	22	22	22	22	22	22	22	22	22	22	22	22
Gga_rs10721889	14	4393506	22	22	22	22	22	22	12	22	22	22	22	22	22	22	22	22	22	22	22	22	22	22	22	22	22	22	22	22	12	12	22	12	12	22	22	22	22	22	22	22
Gga_rs10721907	Z	28109269	11	11	11	11	11	11	11	11	11	11	11	11	11	11	11	11	11	11	11	11	22	22	22	22	22	22	22	12	22	22	22	22	22	22	22	11	22	22	22	22
Gga_rs10721919	24	315141	11	11	11	11	11	11	11	11	11	11	11	11	11	11	11	11	11	11	11	11	11	11	11	11	11	11	11	11	11	11	11	11	11	11	11	11	11	11	11	11
Gga_rs10721942	5	1637567	11	11	11	11	11	11	11	11	11	11	11	11	11	11	11	11	11	11	11	11	12	12	12	12	22	12	12	12	12	12	22	12	12	12	22	12	12	11	11	11
Gga_rs10721950	3	65638234	11	22	11	12	12	22	12	12	11	11	12	11	12	11	12	12	22	11	12	12	11	11	11	12	12	12	12	11	11	11	11	11	11	11	12	11	11	11	12	12
Gga_rs10721993	28	3667415	11	11	11	11	11	11	11	11	11	11	11	11	11	11	11	11	11	11	11	11	11	11	11	11	11	11	11	11	11	11	11	11	11	11	11	11	11	11	11	11
Gga_rs10722002	15	8114475	44	44	44	44	44	44	44	44	44	44	44	44	44	44	44	44	44	44	44	44	44	44	44	44	44	44	44	44	44	44	44	44	44	44	44	44	44	44	44	44
Gga_rs10722013	3	50799858	11	11	11	11	11	11	11	11	11	11	11	11	11	11	11	11	11	11	11	11	11	11	11	11	11	11	11	11	11	11	11	11	11	11	11	11	11	11	11	11
Gga_rs10722041	7	11248993	22	22	22	22	22	22	22	22	22	22	22	22	22	22	22	22	22	22	22	22	22	22	22	22	22	22	22	22	22	22	22	22	22	22	22	22	22	22	22	22
Gga_rs10722061	8	15863388	11	11	11	11	11	11	11	11	11	11	11	11	11	11	11	11	11	11	11	11	11	12	11	22	22	12	12	12	11	11	11	11	11	12	12	11	11	12	11	11
Gga_rs10722066	1	64256257	11	12	22	11	12	11	22	12	11	12	12	12	22	11	11	12	12	11	11	11	22	22	22	22	12	12	22	22	22	22	22	22	22	22	22	22	22	12	22	12
Gga_rs10722067	1	49114962	22	22	22	22	22	22	22	22	22	22	22	22	22	22	22	22	22	22	22	22	22	22	22	22	22	22	22	22	22	22	22	22	22	22	22	22	22	22	22	22
Gga_rs10722068	22	817162	11	11	11	11	11	11	11	11	11	11	11	11	11	11	11	11	11	11	11	11	11	11	11	11	11	11	11	11	11	11	11	11	11	11	11	11	11	11	11	11
Gga_rs10722111	14	5996362	11	11	11	11	11	11	11	11	11	11	11	11	11	11	11	11	11	11	11	11	11	11	11	11	12	12	12	12	12	11	12	11	11	11	12	12	12	12	11	11
Gga_rs10722122	15	8469961	11	11	11	11	11	11	12	11	11	11	12	11	12	12	11	12	12	11	12	11	11	12	22	22	22	11	12	11	12	11	11	12	12	12	12	11	11	11	11	11
Gga_rs10722146	26	1085198	11	11	22	12	12	11	11	11	11	11	11	12	12	11	11	12	12	12	11	12	22	22	22	22	22	22	22	22	22	22	22	22	22	22	22	22	22	22	22	22
Gga_rs10722186	4	85276442	11	11	11	12	11	11	11	11	11	11	11	11	11	11	11	11	11	11	11	11	22	22	22	22	22	22	22	22	22	22	22	22	22	22	22	22	22	22	22	22
Gga_rs10722194	1	32724751	11	11	11	11	11	11	11	11	11	11	11	11	11	11	11	11	11	11	11	11	11	11	11	11	11	11	11	11	11	11	11	11	11	11	11	11	11	11	11	11
Gga_rs10722228	1	126358212	22	22	22	22	22	0	22	22	22	22	22	22	22	22	22	22	22	22	22	22	11	11	11	11	11	11	11	22	11	12	11	12	12	12	11	12	22	11	12	12
Gga_rs10722234	12	4938377	11	11	11	11	11	12	11	12	11	12	11	11	11	11	11	11	12	11	11	11	11	11	11	11	11	11	11	11	11	11	11	11	11	11	11	11	11	11	11	11
Gga_rs10722248	18	10578487	22	22	22	22	22	22	22	22	22	22	22	22	22	22	22	22	22	22	22	22	22	22	22	22	22	22	22	22	22	22	22	22	22	22	22	22	22	22	22	22
Gga_rs10722249	7	20038370	12	11	12	12	11	22	12	22	12	22	22	12	12	12	12	22	12	12	12	22	11	12	22	12	22	12	11	11	22	22	12	12	12	12	12	22	22	11	22	12
Gga_rs10722251	5	33117294	22	22	22	22	22	22	22	22	22	22	22	22	22	22	22	22	22	22	22	22	22	22	22	22	22	22	22	22	22	22	22	22	22	22	22	22	22	22	22	22
Gga_rs10722260	14	6296947	11	11	11	11	11	11	11	11	11	11	11	11	11	11	11	11	11	11	11	11	11	11	11	11	11	11	11	11	11	11	11	11	11	11	11	11	11	11	11	11
Gga_rs10722268	1	38252451	22	22	22	22	22	22	22	22	22	22	22	22	22	22	22	22	22	22	22	22	22	22	22	22	22	22	22	22	22	22	22	22	22	22	22	22	22	22	22	22
Gga_rs10722269	Z	52247377	22	22	22	22	22	22	22	22	22	22	22	22	22	22	22	22	22	22	22	22	22	22	22	22	22	22	22	22	22	22	22	22	22	22	22	22	22	22	22	22
Gga_rs10722274	26	3674732	44	44	44	44	44	44	44	44	44	44	44	44	44	44	44	44	44	44	44	44	44	44	44	44	44	44	44	44	44	44	44	44	44	44	44	44	44	44	44	44
Gga_rs10722282	10	1854776	22	22	22	22	22	22	22	22	22	22	22	22	22	22	22	22	22	22	22	22	11	11	11	11	12	12	11	11	11	11	12	11	11	12	11	11	11	11	11	12
Gga_rs10722287	1	148564980	22	22	22	22	22	22	22	22	22	22	22	22	22	22	22	22	22	22	22	22	24	24	44	44	44	24	44	44	44	44	44	44	44	44	44	24	22	24	24	24
Gga_rs10722323	11	2035438	11	12	22	11	12	11	22	11	12	11	11	11	11	12	11	12	11	12	12	12	12	11	11	11	11	22	22	12	12	12	11	11	11	12	12	12	12	12	12	12
Gga_rs10722359	1	108764804	22	22	22	22	22	22	22	22	22	22	24	22	22	22	22	22	22	22	24	22	44	44	44	24	24	44	44	44	44	44	44	44	44	44	44	44	24	24	24	24
Gga_rs10722369	19	214237	12	11	11	12	12	11	11	22	12	12	12	11	12	12	12	22	12	11	11	12	22	12	22	22	12	22	22	22	12	12	22	22	12	12	22	22	22	12	22	12
Gga_rs10722381	28	617426	11	11	11	11	11	11	11	11	11	11	11	11	11	11	11	11	11	11	11	11	11	11	11	11	11	11	11	11	11	11	11	11	11	11	11	12	12	11	11	11
Gga_rs10722391	17	8396012	11	11	11	11	11	11	11	11	11	11	11	11	11	11	11	11	11	11	11	11	11	11	11	12	12	11	11	11	12	12	12	12	11	11	11	12	12	12	11	11
Gga_rs10722415	9	14752662	11	12	12	12	12	11	11	12	11	12	11	11	12	11	11	11	11	12	11	11	22	22	22	22	22	22	22	22	22	22	22	22	22	22	12	22	22	22	22	22
Gga_rs10722419	12	3683888	24	24	22	22	22	22	22	22	22	24	22	24	22	22	22	22	22	24	22	22	22	22	22	22	22	22	22	22	22	22	22	22	22	22	22	22	22	22	22	22
Gga_rs10722430	1	2942547	44	22	24	22	44	44	22	24	24	24	22	24	24	22	22	24	22	22	24	24	22	22	24	44	44	24	44	44	24	24	22	24	44	24	44	24	24	44	44	44
Gga_rs10722480	2	132603352	22	22	22	22	22	22	22	22	22	22	22	22	22	22	22	22	22	22	22	22	22	22	22	22	22	22	22	22	22	22	22	22	22	22	22	22	22	22	22	22
Gga_rs10722483	4	9419444	12	11	11	11	11	11	11	11	12	12	11	11	11	12	22	11	12	11	11	11	22	22	22	22	22	22	22	22	22	22	22	22	22	22	22	22	22	22	22	22
Gga_rs10722484	21	2152029	22	22	12	12	12	12	22	12	12	12	12	22	12	22	12	12	12	22	22	12	22	22	22	22	22	22	22	22	22	22	22	22	22	22	22	22	22	22	22	22
Gga_rs10722510	15	8734429	12	22	22	22	12	11	12	12	22	22	12	11	12	12	12	12	12	22	12	12	11	12	22	22	22	11	12	11	12	11	11	12	12	12	12	11	11	11	11	11
Gga_rs10722532	5	55410575	11	12	12	12	11	11	12	12	11	11	11	11	11	12	11	11	11	11	12	12	12	11	11	11	11	11	11	12	12	12	11	12	12	11	12	12	12	11	12	12
Gga_rs10722543	18	3377149	11	11	11	11	11	11	11	11	11	11	11	11	11	11	11	11	11	11	11	11	11	11	11	11	11	11	11	11	11	11	11	11	11	11	11	11	11	11	11	11
Gga_rs10722565	7	16164457	22	22	22	22	22	22	22	22	22	22	22	22	22	22	22	22	22	22	22	22	22	22	22	22	12	22	12	22	12	12	12	12	22	22	22	12	12	22	12	12
Gga_rs10722566	5	30295882	22	22	22	22	22	22	22	22	22	22	22	22	22	22	22	22	22	22	22	22	22	22	22	22	22	22	22	22	22	22	22	22	22	22	22	22	22	22	22	22
Gga_rs10722567	15	5320120	22	22	22	22	22	22	22	22	22	22	22	22	22	22	22	22	22	22	22	22	22	22	22	22	22	22	22	22	22	22	22	22	22	22	22	22	22	22	22	22
Gga_rs10722583	5	878442	12	12	11	11	11	12	12	12	11	11	22	22	12	12	12	12	12	22	12	11	11	11	11	11	11	11	12	11	12	12	11	12	12	11	11	11	11	12	12	11
Gga_rs10722587	5	31177670	11	11	11	11	11	11	11	11	11	11	11	11	11	11	11	11	11	11	11	11	11	11	11	11	11	11	11	11	11	11	11	11	11	11	11	11	11	11	11	11
Gga_rs10722589	1	63994299	11	22	22	12	12	11	22	12	11	12	22	22	22	22	12	12	12	11	11	11	12	11	12	22	22	22	12	11	12	12	12	12	12	22	22	22	22	12	12	22
Gga_rs10722636	1	61654901	22	22	22	12	22	22	22	22	12	22	22	11	22	22	22	22	22	22	12	11	11	11	11	11	11	11	11	11	11	11	11	11	11	11	11	11	11	11	11	11
Gga_rs10722643	21	6895444	22	22	22	22	22	22	22	22	22	22	22	22	22	22	22	22	22	22	22	22	22	22	22	22	22	22	22	22	22	22	22	22	22	22	22	22	22	22	22	22
Gga_rs10722670	5	40736887	11	12	11	11	11	11	11	11	12	11	11	11	12	11	11	11	11	12	11	11	12	12	12	22	12	12	12	12	12	12	22	12	12	22	12	12	22	12	12	12
Gga_rs10722735	14	8966407	11	12	11	11	11	11	11	11	11	12	11	11	11	11	11	11	12	11	11	12	11	12	12	11	11	12	11	11	11	12	12	11	11	11	12	12	22	11	11	11
Gga_rs10722745	1	66684126	11	11	11	11	11	11	11	11	11	11	11	11	11	11	11	11	11	11	11	11	11	11	11	11	11	11	11	11	11	11	11	11	11	11	11	11	11	11	11	11
Gga_rs10722774	1	62483578	22	12	22	12	22	12	22	12	12	12	12	12	22	12	12	12	12	22	12	22	22	22	22	22	22	22	22	22	22	22	22	22	22	22	22	22	22	22	22	22
Gga_rs10722788	2	119186052	22	22	22	22	22	22	22	22	22	22	22	22	22	22	22	22	22	22	22	22	22	22	22	22	22	22	22	22	22	22	22	22	22	22	22	22	22	22	22	22
Gga_rs10722820	4	13112258	22	22	12	22	22	22	22	22	22	22	22	22	22	22	22	22	22	22	22	22	22	22	22	22	22	22	22	22	22	22	22	22	22	22	22	22	22	22	22	22
Gga_rs10722853	3	49657243	22	22	22	22	22	22	22	22	22	22	22	22	22	22	22	22	22	22	22	22	22	22	22	22	22	22	22	22	22	22	22	22	22	22	22	22	22	22	22	22
Gga_rs10722885	14	6545832	22	22	22	22	22	22	22	22	22	22	22	22	22	22	22	22	22	22	22	22	22	22	22	22	22	22	22	22	22	22	22	22	22	22	22	22	22	22	22	22
Gga_rs10722894	26	2976358	11	11	11	11	11	11	11	11	11	11	11	11	11	11	11	11	11	11	11	11	11	11	11	11	11	11	11	11	11	11	11	11	11	11	11	11	11	11	11	11
Gga_rs10722906	17	5754541	22	22	22	22	22	22	22	22	22	22	22	22	22	22	22	22	22	22	22	22	22	22	22	22	22	22	22	22	22	22	22	22	22	22	22	22	22	22	22	22
Gga_rs10722918	3	49089198	22	12	22	22	22	22	22	22	22	22	22	22	22	22	22	12	12	22	22	22	22	22	22	22	22	22	22	22	22	22	22	22	22	22	22	22	22	22	22	22
Gga_rs10722948	2	19041560	11	12	12	11	11	11	11	11	11	11	11	11	11	11	11	11	11	11	11	11	12	12	11	11	11	11	12	12	12	12	12	12	12	12	12	22	11	12	12	12
Gga_rs10722984	2	20921947	11	11	11	12	11	11	12	11	12	12	12	12	12	12	12	22	12	11	11	11	12	12	12	12	22	11	12	12	12	12	12	12	12	12	12	22	11	22	12	22
Gga_rs10723005	12	11825272	11	11	11	11	11	11	11	11	11	11	11	11	11	11	11	11	11	11	11	11	11	11	11	11	11	11	11	11	11	11	11	11	11	11	11	11	11	11	11	11
Gga_rs10723025	19	2842906	12	12	22	12	12	11	11	22	12	12	12	12	12	22	12	11	11	22	12	12	22	22	22	12	22	22	12	12	12	22	22	12	22	22	11	12	22	22	12	22
Gga_rs10723029	2	88286898	44	44	44	44	44	44	44	44	44	44	44	44	44	44	44	44	44	44	44	44	24	24	22	24	44	44	44	44	44	44	24	24	44	44	24	24	44	44	44	44
Gga_rs10723056	23	2834121	11	11	11	11	11	11	11	11	11	11	11	11	11	11	11	11	12	11	11	11	11	11	11	11	11	11	11	11	11	11	11	11	11	11	11	11	11	11	11	11
Gga_rs10723066	5	52087471	11	12	22	12	22	12	12	12	22	22	12	22	12	12	22	22	22	12	12	22	11	12	12	12	12	11	12	11	12	12	12	11	12	12	22	11	11	11	11	11
Gga_rs10723073	5	38648425	24	24	44	24	24	22	22	44	24	22	22	22	22	22	22	24	24	24	44	24	24	24	24	24	44	44	44	44	24	24	24	24	24	24	22	24	22	24	44	44
Gga_rs10723080	1	112470894	22	22	22	22	22	22	22	22	22	22	22	22	22	22	22	22	22	22	22	22	22	22	22	22	22	22	22	22	22	22	22	22	22	22	22	22	22	22	22	22
Gga_rs10723082	7	38050527	12	22	12	12	12	11	11	11	11	22	11	11	12	11	12	22	12	12	12	12	22	22	22	22	22	22	22	22	22	22	22	22	22	22	22	22	22	22	22	22
Gga_rs10723091	1	184654700	22	11	12	11	22	12	12	11	12	22	12	12	11	12	22	12	22	12	22	11	22	12	11	11	11	12	11	12	22	12	12	22	11	12	12	12	12	11	12	11
Gga_rs10723097	1	197832786	22	22	22	22	12	22	12	12	22	22	11	12	12	12	11	22	22	12	12	22	22	22	22	22	22	22	22	22	22	22	22	22	22	22	22	22	22	22	22	22
Gga_rs10723106	9	10534919	22	22	12	22	12	12	22	22	22	22	12	12	11	22	22	22	12	12	22	12	11	11	11	11	11	11	11	11	11	11	11	11	11	11	11	11	11	11	11	11
Gga_rs10723143	2	46960913	22	22	22	22	12	22	22	22	12	22	22	22	22	22	0	22	22	22	22	22	22	22	22	22	22	22	22	22	22	22	22	22	22	22	22	22	22	22	22	22
Gga_rs10723146	4	1455051	11	11	11	11	11	12	12	11	11	11	11	11	12	11	11	11	11	12	12	12	11	11	12	11	11	11	12	11	11	12	11	12	12	12	12	11	12	22	12	12
Gga_rs10723149	15	6771504	11	11	11	11	11	11	11	11	11	11	11	11	11	11	11	11	11	11	11	11	11	11	11	11	11	11	11	11	11	11	11	11	11	11	11	11	11	11	11	11
Gga_rs10723163	5	55583825	11	12	12	12	11	11	12	12	11	11	11	11	11	12	11	11	11	11	12	12	11	11	11	11	11	11	11	11	11	11	11	12	12	11	11	11	12	11	11	11
Gga_rs10723172	Z	58160763	11	11	11	11	11	11	11	11	11	11	11	11	11	11	11	11	11	11	11	11	11	11	11	11	11	11	11	11	11	11	11	11	11	11	11	11	11	11	11	11
Gga_rs10723186	12	4683886	24	24	22	24	22	22	24	22	22	24	22	24	22	22	22	22	22	24	22	22	44	44	24	24	24	24	24	44	44	44	24	44	44	24	44	44	24	24	24	24
Gga_rs10723201	5	18284359	11	11	11	11	22	11	11	11	11	11	11	12	11	11	11	12	12	11	11	11	11	11	11	11	11	11	11	11	11	11	11	11	11	11	11	11	11	11	11	11
Gga_rs10723203	27	4615791	22	22	22	22	22	22	22	22	22	22	22	22	22	22	22	22	22	22	22	22	22	22	22	22	22	22	22	22	22	22	22	22	22	22	22	22	22	22	22	22
Gga_rs10723212	8	6753041	11	11	11	11	11	11	11	11	11	11	11	11	11	11	11	11	11	11	11	11	22	12	22	11	11	11	12	12	12	12	22	12	12	11	12	12	12	11	12	11
Gga_rs10723226	6	11925405	11	11	11	11	11	11	11	11	11	11	11	11	11	11	11	11	11	11	11	11	22	22	22	22	22	22	22	22	22	22	22	22	22	22	22	22	22	22	22	22
Gga_rs10723229	15	5323505	11	11	11	11	11	11	11	11	11	11	11	11	11	11	11	11	11	11	11	11	11	11	11	11	11	11	11	11	11	11	11	11	11	11	11	11	11	11	11	11
Gga_rs10723244	2	110829679	11	11	11	11	11	11	11	11	11	11	11	11	11	11	11	11	11	11	11	11	22	22	22	22	22	22	22	22	22	22	22	22	22	22	22	22	22	22	22	22
Gga_rs10723279	12	8970399	11	11	11	12	11	12	12	11	11	12	11	11	11	11	11	11	12	11	11	11	11	12	12	22	12	22	12	12	12	12	22	12	22	12	22	11	11	22	22	22
Gga_rs10723288	11	1698401	11	11	11	12	11	11	11	22	12	11	12	11	12	11	22	11	11	11	11	11	12	12	22	12	12	22	22	22	12	12	12	22	22	11	12	12	11	11	11	12
Gga_rs10723293	27	4079776	22	22	22	22	22	22	22	22	22	22	22	22	22	22	22	22	22	22	22	22	11	12	11	12	22	12	12	12	11	11	11	11	11	12	11	11	11	11	12	12
Gga_rs10723301	12	9995816	11	12	12	12	12	12	11	11	12	11	11	12	12	11	12	11	11	11	11	11	12	11	12	12	22	22	22	12	22	22	22	22	22	12	22	11	11	22	12	22
Gga_rs10723334	2	34275430	22	22	22	22	22	22	22	22	22	22	22	22	22	22	22	22	22	22	22	22	12	12	12	22	12	12	22	12	22	22	22	12	12	22	12	12	12	22	12	22
Gga_rs10723348	4	56528506	11	11	11	11	11	11	11	11	11	11	11	11	11	11	11	11	11	11	11	11	11	11	11	11	11	11	11	11	11	11	11	11	11	11	11	11	11	11	11	11
Gga_rs10723358	1	182900307	11	22	12	22	11	12	22	11	11	12	12	12	22	11	11	12	12	12	22	22	22	12	11	12	12	12	11	22	12	12	12	11	11	12	12	12	12	11	12	11
Gga_rs10723368	3	62315867	24	22	44	24	24	24	24	24	44	44	24	44	24	44	24	44	44	44	24	24	24	24	22	22	22	22	22	24	22	22	24	24	22	24	22	22	24	24	44	22
Gga_rs10723374	17	6484010	12	22	22	22	22	22	22	22	22	22	22	22	22	22	22	22	22	22	22	22	22	12	12	22	22	22	22	12	22	22	12	22	12	22	12	22	22	22	22	22
Gga_rs10723395	3	91180134	12	12	12	11	11	11	11	12	11	12	11	11	12	11	11	12	12	11	12	12	22	12	22	11	11	12	12	11	12	12	12	12	12	12	12	22	12	12	12	11
Gga_rs10723404	10	21224129	22	22	22	22	22	22	22	22	22	22	22	22	22	22	22	22	22	22	22	22	12	12	11	12	12	12	11	11	22	12	22	12	12	22	11	11	12	12	11	11
Gga_rs10723427	3	34866988	22	12	22	22	22	12	22	22	22	12	22	22	22	22	22	22	12	22	22	22	12	12	12	11	12	12	11	12	11	11	12	11	11	11	11	11	11	12	12	12
Gga_rs10723450	15	5030003	11	11	11	11	11	11	11	11	11	11	11	11	11	11	11	11	11	11	11	11	11	11	11	11	11	11	11	11	11	11	11	11	11	11	11	11	11	11	11	11
Gga_rs10723473	1	66750082	22	22	22	22	22	22	22	22	22	22	22	22	22	22	0	22	22	22	22	22	22	22	22	22	22	22	22	22	22	22	22	22	22	22	22	22	22	22	22	22
Gga_rs10723487	1	50118596	0	0	0	22	0	0	0	0	22	22	0	0	22	0	0	0	22	0	22	0	24	0	22	44	44	44	0	44	44	44	44	44	0	44	44	44	44	44	44	44
Gga_rs10723489	20	11937316	22	22	22	22	22	22	22	22	22	22	22	22	22	22	22	22	22	22	22	22	22	22	22	22	22	22	22	22	22	22	22	22	22	22	22	22	22	22	22	22
Gga_rs10723502	5	14188143	12	11	11	11	12	11	12	11	12	11	11	22	11	12	12	12	11	12	12	12	22	22	22	12	12	12	11	12	22	22	22	22	22	22	12	11	12	22	22	22
Gga_rs10723511	26	184297	22	22	22	22	22	22	22	22	22	22	22	22	22	22	22	22	22	22	22	22	22	22	22	22	22	22	22	22	22	22	22	22	22	22	22	22	22	22	22	22
Gga_rs10723519	10	4984456	11	11	11	12	11	11	12	11	11	11	12	11	11	11	11	11	11	11	11	11	11	11	12	12	12	22	12	22	11	12	12	12	22	12	22	12	12	22	12	22
Gga_rs10723547	10	14828769	12	12	22	22	12	22	12	12	22	22	22	22	22	12	12	22	22	22	12	22	22	22	22	22	22	12	11	12	12	12	22	12	22	22	22	12	12	22	22	22
Gga_rs10723573	5	40261525	11	11	11	11	11	11	11	11	11	11	11	11	11	11	11	11	11	11	11	11	22	22	12	11	11	11	11	12	12	12	11	12	12	11	22	12	11	11	11	11
Gga_rs10723580	1	15175275	11	11	11	11	11	11	11	11	11	11	11	11	11	11	11	11	11	11	11	11	11	11	12	11	12	12	12	12	11	11	11	12	11	11	12	11	11	11	11	11
Gga_rs10723582	1	16496345	11	11	12	12	11	11	22	12	12	12	12	12	12	22	22	12	22	12	22	12	22	12	22	12	12	22	22	22	22	22	12	12	12	12	22	22	22	22	22	22
Gga_rs10723584	18	1709997	24	44	22	22	24	24	24	24	24	44	24	44	44	24	24	24	24	24	44	22	24	22	22	22	22	24	22	24	24	24	24	24	24	22	24	24	24	24	22	24
Gga_rs10723595	17	5431217	11	11	11	11	11	11	11	11	11	11	11	11	11	11	11	11	11	11	11	11	11	11	11	11	11	11	11	11	11	11	11	11	11	11	11	11	11	11	11	11
Gga_rs10723608	11	445396	44	44	44	44	44	44	44	44	44	44	44	44	44	44	44	44	44	44	44	44	44	44	24	24	24	44	44	44	44	44	44	44	44	44	44	44	44	24	24	44
Gga_rs10723660	19	4816925	12	12	11	11	12	12	12	11	12	12	12	12	12	11	12	22	12	12	22	11	22	22	11	12	11	12	22	22	12	12	11	12	12	11	22	12	12	12	12	12
Gga_rs10723661	17	5624504	11	11	11	11	11	11	11	11	11	11	11	11	11	11	11	11	11	11	11	11	11	0	11	11	11	11	11	0	11	11	0	11	11	11	11	11	11	11	11	11
Gga_rs10723665	12	13934534	22	22	22	22	22	22	22	22	22	22	22	22	22	22	22	22	22	22	22	22	22	22	22	22	22	22	22	22	22	22	22	22	22	22	22	22	22	22	22	22
Gga_rs10723674	1	126843196	11	12	11	11	12	22	12	22	22	12	11	11	11	12	11	22	12	12	22	11	11	11	11	11	11	11	11	12	11	11	11	12	11	12	11	12	12	11	12	12
Gga_rs10723676	5	52664582	11	11	11	11	11	11	11	11	11	11	11	11	11	11	11	11	11	11	11	11	11	11	11	11	11	11	11	11	11	11	11	11	11	11	11	11	11	11	11	11
Gga_rs10723681	11	18366737	22	22	22	22	22	22	22	22	22	22	22	22	22	22	22	22	22	22	22	22	22	22	22	22	22	22	22	22	22	22	22	22	22	22	22	22	22	22	22	22
Gga_rs10723701	3	50780202	11	11	11	11	11	11	11	11	11	11	11	11	11	11	11	11	11	11	11	11	11	11	11	11	11	11	11	11	11	11	11	11	11	11	11	11	11	11	11	11
Gga_rs10723731	23	555182	11	12	11	11	11	11	12	11	11	11	22	11	12	12	12	11	11	11	22	11	11	11	11	11	11	11	11	11	11	11	11	11	11	11	11	11	11	11	11	11
Gga_rs10723733	1	60995234	24	44	44	24	44	24	22	24	44	24	24	24	44	44	44	24	44	44	44	22	44	44	44	44	44	44	44	44	44	44	44	44	44	44	44	44	44	44	44	44
Gga_rs10723736	15	8576986	0	0	0	0	0	0	0	0	0	0	0	0	0	0	0	0	0	0	0	0	0	0	0	0	0	0	0	0	0	0	0	0	0	0	0	0	0	0	0	0
Gga_rs10723774	2	44511574	22	12	22	12	12	12	11	12	11	12	12	22	12	12	12	22	12	12	12	22	12	12	22	22	22	22	22	22	12	22	22	12	12	22	11	12	12	22	22	22
Gga_rs10723781	19	9782445	22	22	22	22	22	22	22	22	22	22	22	22	22	22	22	22	22	22	22	22	22	22	22	22	22	22	22	22	22	22	22	22	22	22	22	22	22	22	22	22
Gga_rs10723790	8	4211591	11	11	11	11	11	11	11	11	11	11	11	11	11	11	11	11	11	11	11	11	11	11	11	11	11	11	11	11	11	11	11	11	11	11	11	11	11	11	11	11
Gga_rs10723800	2	56452984	22	12	11	12	12	22	22	12	11	12	12	12	22	22	11	22	22	12	22	12	22	22	22	22	22	22	22	22	22	22	22	22	22	22	22	22	22	22	22	22
Gga_rs10723810	3	13485189	11	11	11	11	11	11	11	11	11	11	11	11	11	11	11	11	11	11	11	11	12	22	12	22	12	12	22	22	22	22	12	12	12	22	12	22	22	22	22	22
Gga_rs10723813	10	774151	12	11	12	22	22	11	22	11	22	12	11	12	12	22	22	11	12	12	11	12	22	22	22	22	22	22	22	22	22	22	22	22	22	22	22	22	22	22	22	22
Gga_rs10723816	2	137439401	11	11	11	11	11	11	11	11	11	11	11	11	11	11	11	11	11	11	11	11	11	11	11	12	12	12	22	11	11	11	12	11	11	11	12	12	12	12	12	12
Gga_rs10723823	2	105559581	12	12	22	12	12	11	11	22	12	11	12	11	12	12	11	12	11	12	11	12	11	12	12	11	11	11	11	11	11	12	12	11	12	11	11	12	12	11	11	11
Gga_rs10723827	3	33380295	22	22	22	22	22	22	22	22	22	22	22	22	22	22	22	22	22	22	22	22	22	22	22	22	22	22	22	22	22	22	22	22	22	22	22	22	22	22	22	22
Gga_rs10723840	10	15670515	12	22	22	22	22	12	22	22	12	22	22	22	22	22	22	12	22	22	22	22	22	22	22	12	12	12	22	12	12	11	12	11	12	22	12	11	12	22	22	12
Gga_rs10723841	1	141654991	11	11	11	11	11	12	11	11	11	11	11	11	11	11	11	11	11	11	12	11	22	22	22	12	22	22	12	12	12	12	22	12	12	22	12	22	22	22	12	22
Gga_rs10723852	27	3927273	11	11	11	11	11	11	11	11	11	11	11	11	11	11	11	11	11	11	11	11	11	11	11	11	11	11	11	11	11	11	11	11	11	11	11	11	11	11	11	11
Gga_rs10723854	4	40870867	22	22	22	22	22	22	22	22	22	22	22	22	22	22	22	22	22	22	22	22	22	22	22	22	22	22	22	22	22	22	22	22	22	22	22	22	22	22	22	22
Gga_rs10723875	26	4107893	22	22	22	22	22	22	22	22	22	22	22	22	22	22	22	22	22	22	22	22	22	22	22	22	22	22	22	22	22	22	22	22	22	22	22	22	22	22	22	22
Gga_rs10723888	1	38338667	12	11	11	11	11	12	11	22	11	11	12	11	11	22	22	12	11	12	12	12	12	12	12	22	22	22	22	12	12	12	22	12	12	22	12	12	12	22	22	22
Gga_rs10723890	15	6966640	11	11	11	11	11	11	11	11	11	11	11	11	11	11	11	11	11	11	11	11	12	12	12	11	11	11	11	22	22	22	12	12	12	11	12	12	12	11	11	11
Gga_rs10723894	4	83865843	22	12	12	11	22	11	12	22	12	12	11	12	12	12	12	12	22	22	11	22	11	11	11	11	11	11	12	11	11	12	11	11	11	11	11	11	11	11	11	11
Gga_rs10723938	26	2362631	11	11	11	11	11	11	11	11	11	11	11	11	12	11	11	11	11	11	11	11	11	11	11	12	11	12	11	11	12	11	12	11	12	12	12	11	11	11	11	11
Gga_rs10723977	25	165840	22	22	22	22	22	22	22	22	22	22	22	22	22	22	22	22	22	22	22	22	11	11	12	11	12	22	12	11	12	12	12	12	12	12	12	11	11	12	12	12
Gga_rs10723988	28	2621323	12	22	22	22	22	12	12	12	12	12	12	22	22	12	11	12	12	22	22	22	22	22	22	22	22	22	22	22	22	22	22	22	22	22	22	22	22	22	22	22
Gga_rs10723993	7	20307106	22	22	22	22	22	22	22	22	22	22	22	22	22	22	22	22	22	22	22	22	11	12	22	12	22	12	11	11	22	22	12	11	12	12	12	22	22	11	12	12
Gga_rs10723999	19	9857603	22	22	22	22	22	22	22	22	22	22	22	22	22	22	22	22	22	22	22	22	22	22	22	22	22	22	22	22	22	22	22	22	22	22	22	22	22	22	22	22
Gga_rs10724013	2	63172169	22	22	22	22	22	22	22	22	22	22	22	22	22	22	22	22	22	22	22	22	22	22	22	22	22	22	22	22	22	22	22	24	22	22	22	22	22	22	22	22
Gga_rs10724014	23	4529107	12	11	12	11	11	11	11	11	11	11	11	11	12	11	11	11	11	11	11	11	22	22	22	22	22	22	22	22	22	22	22	22	22	22	22	22	22	22	22	22
Gga_rs10724020	3	31611815	22	22	22	22	22	22	22	22	22	22	22	22	22	22	22	22	22	22	22	22	11	11	12	12	22	22	11	22	12	12	12	12	22	22	12	22	22	12	12	12
Gga_rs10724035	2	1920990	22	22	22	22	22	22	22	22	22	22	22	22	22	22	22	22	22	22	22	22	11	11	11	11	11	11	11	11	11	11	11	11	11	11	11	11	11	11	11	11
Gga_rs10724042	1	73422092	12	22	22	22	22	22	12	11	12	22	22	22	22	22	22	12	22	12	22	22	22	22	12	22	22	11	12	22	22	22	22	12	22	22	22	22	12	22	22	22
Gga_rs10724062	10	14668549	22	22	0	0	22	0	22	22	0	0	0	0	0	22	22	0	0	0	22	0	0	0	0	0	0	22	22	22	22	22	0	22	0	22	22	22	22	0	0	0
Gga_rs10724063	3	4599055	11	11	11	11	11	11	11	11	11	11	11	11	11	11	11	11	11	11	11	11	11	11	11	11	11	11	11	11	11	11	11	11	11	11	11	11	11	11	11	11
Gga_rs10724074	6	27684517	12	22	22	22	12	11	12	11	12	22	22	11	12	11	12	12	22	12	11	12	22	22	22	22	22	22	22	22	22	22	22	22	22	22	22	22	22	22	22	22
Gga_rs10724076	26	4522003	11	11	22	11	22	11	11	22	12	11	11	22	22	11	11	12	11	11	11	11	12	12	12	11	11	11	11	11	12	22	12	22	22	12	22	11	11	11	11	11
Gga_rs10724085	11	19657470	22	22	22	22	22	22	22	22	22	22	22	22	22	22	22	22	22	22	22	22	11	22	22	22	22	12	22	22	11	11	12	12	12	22	12	22	22	11	11	11
Gga_rs10724095	18	4233354	44	24	22	22	24	44	44	24	44	22	24	24	22	24	44	44	24	22	22	24	44	44	44	24	24	44	44	44	44	44	44	44	44	44	44	44	44	44	44	44
Gga_rs10724100	13	17572624	12	22	22	22	22	22	22	22	12	22	22	22	22	22	22	12	22	12	22	22	22	12	12	22	22	22	22	22	12	22	22	22	22	22	12	22	22	12	12	12
Gga_rs10724102	27	4732733	22	22	22	22	22	22	22	22	22	22	22	22	22	22	22	22	22	22	22	22	22	22	22	22	22	22	22	22	22	22	22	22	22	22	22	22	22	22	22	22
Gga_rs10724110	2	98921433	11	11	11	11	11	12	11	11	11	11	11	11	11	11	11	11	11	11	11	11	22	12	22	12	11	12	12	11	12	11	22	12	12	22	12	11	12	11	12	12
Gga_rs10724111	4	55534621	44	44	44	44	44	44	44	44	44	24	44	44	44	44	24	44	24	44	44	44	44	44	44	44	44	44	44	44	44	44	44	44	44	44	44	44	44	44	44	44
Gga_rs10724112	13	9074495	12	11	11	11	12	11	11	11	11	11	12	12	11	11	12	11	11	11	11	12	22	22	22	22	22	22	22	22	22	22	22	22	22	22	22	22	22	22	22	22
Gga_rs10724113	24	1463678	44	44	44	44	44	44	44	44	44	44	44	44	44	44	44	44	44	44	44	44	44	44	44	44	44	44	44	44	44	44	44	44	44	44	44	44	44	44	44	44
Gga_rs10724126	2	137901137	12	12	12	12	12	12	11	12	11	12	12	22	22	11	12	22	12	12	22	22	11	11	11	12	11	11	11	12	22	11	11	11	11	12	11	12	12	11	12	12
Gga_rs10724130	25	40271	11	11	12	12	12	11	11	12	11	12	11	12	12	11	11	12	22	12	11	12	11	11	11	11	11	11	11	11	11	11	11	11	11	11	11	11	11	11	11	11
Gga_rs10724147	27	3800576	11	11	11	11	11	11	11	11	11	11	11	11	11	11	11	11	11	11	11	11	11	11	11	11	11	11	11	11	11	11	11	11	11	11	11	11	11	11	11	11
Gga_rs10724155	12	15051545	12	22	12	12	22	12	11	11	12	11	12	11	12	11	11	12	12	12	12	11	11	11	11	11	11	11	11	11	11	11	11	11	11	11	11	11	11	11	11	11
Gga_rs10724158	1	179754800	22	22	22	24	24	22	24	44	44	24	24	22	22	44	44	24	24	24	24	24	44	44	44	44	44	44	44	44	44	44	44	44	44	44	44	44	44	44	44	44
Gga_rs10724169	5	58938749	11	11	11	11	11	11	11	11	11	11	11	11	11	11	11	11	11	11	11	11	11	11	11	11	11	11	11	11	11	11	11	11	11	11	11	11	11	11	11	11
Gga_rs10724181	5	60275802	12	11	11	12	11	12	11	11	11	11	11	11	11	11	12	11	11	11	11	11	11	11	11	11	11	11	11	11	11	11	11	11	11	11	11	11	11	11	11	11
Gga_rs10724192	22	1207487	22	22	22	22	22	22	12	22	12	22	22	22	22	22	22	22	22	22	12	22	22	22	22	22	22	22	22	22	22	22	22	22	22	22	22	22	22	22	22	22
Gga_rs10724197	3	84258282	22	22	22	22	22	22	22	22	22	22	22	22	22	22	22	22	22	22	22	22	22	22	22	22	22	22	22	22	22	22	22	22	22	22	22	22	22	22	22	22
Gga_rs10724211	4	38367883	22	22	22	22	22	22	22	22	22	22	22	22	22	22	22	22	22	22	22	22	11	11	11	11	11	11	11	11	11	11	11	11	11	11	11	11	11	11	11	11
Gga_rs10724216	5	58176553	22	11	12	12	11	12	12	22	11	12	12	22	12	12	12	11	12	22	12	12	22	22	12	12	12	12	12	22	11	11	12	22	22	22	12	22	22	12	12	12
Gga_rs10724228	5	27774568	0	11	11	11	11	11	11	11	11	11	11	11	11	11	11	11	11	11	11	11	11	11	11	11	11	11	11	11	11	11	11	11	11	11	11	11	11	11	11	11
Gga_rs10724250	8	28586550	12	12	12	12	11	22	12	11	12	11	12	12	12	12	12	11	11	12	11	12	22	22	22	22	22	22	22	22	22	22	22	22	22	22	22	22	22	22	22	22
Gga_rs10724252	25	1787681	11	11	11	11	11	11	11	11	11	12	11	11	11	11	11	11	11	11	11	11	11	11	11	11	11	11	11	12	11	11	11	11	11	11	11	11	11	11	11	11
Gga_rs10724253	9	16948967	22	22	22	22	22	22	22	22	22	22	22	22	22	12	22	22	12	22	22	12	12	11	11	12	12	11	11	11	11	11	11	11	11	12	11	12	12	11	11	12
Gga_rs10724254	3	19167138	11	11	12	12	11	11	11	11	11	11	11	11	11	11	11	11	11	11	11	11	11	12	11	22	12	22	12	12	22	22	12	12	22	12	12	12	12	12	11	12
Gga_rs10724258	4	46374319	22	22	12	22	12	11	11	11	11	11	11	12	12	12	12	11	12	22	11	12	12	22	22	22	12	12	22	12	22	12	22	22	22	22	22	12	11	22	12	22
Gga_rs10724270	5	52984094	22	22	12	12	12	11	11	12	11	12	11	12	12	11	11	11	11	12	12	11	11	11	11	11	11	11	11	11	11	11	11	11	11	11	11	11	11	11	11	11
Gga_rs10724274	2	1005876	12	12	22	22	22	22	22	22	22	12	12	22	22	22	22	22	22	22	22	22	12	11	11	11	12	12	12	12	11	11	12	11	11	12	12	22	12	11	22	11
Gga_rs10724300	24	390108	22	22	22	22	22	22	22	22	22	22	22	22	22	22	22	22	22	22	22	22	12	12	11	11	12	11	11	11	11	11	11	11	11	11	11	11	11	11	12	12
Gga_rs10724307	27	4724806	22	22	22	22	22	22	22	22	22	22	22	22	22	22	22	22	22	22	22	22	22	22	22	22	22	22	22	22	22	22	22	22	22	22	22	22	22	22	22	22
Gga_rs10724322	13	12101413	11	11	11	11	11	11	11	11	11	11	11	11	11	11	11	11	11	11	11	11	12	11	12	11	11	11	11	11	12	12	12	12	22	11	12	11	11	12	12	12
Gga_rs10724330	14	1009160	22	22	22	22	22	22	22	22	22	22	22	22	22	22	22	22	22	22	22	22	22	22	12	12	12	11	12	22	12	12	22	11	11	12	12	12	12	11	22	11
Gga_rs10724360	6	24734193	12	11	11	11	12	11	12	12	11	11	11	12	12	12	11	11	11	11	12	22	11	11	11	11	11	11	11	11	11	11	11	11	11	11	11	11	11	11	11	11
Gga_rs10724367	1	836990	11	11	11	11	11	11	11	11	11	11	11	11	11	11	11	11	11	11	11	11	12	11	12	12	12	12	22	22	12	12	22	22	22	12	22	12	11	22	22	12
Gga_rs10724382	19	4316623	22	22	22	22	22	22	22	22	22	22	22	22	22	22	22	22	22	22	22	22	11	11	11	11	11	11	11	11	11	11	11	11	11	11	11	11	11	11	11	11
Gga_rs10724394	21	6700558	22	11	11	11	11	12	22	12	12	11	11	11	11	12	12	12	12	11	22	11	12	12	11	11	11	11	11	11	12	11	11	11	11	11	11	11	11	11	11	11
Gga_rs10724404	17	6985220	22	22	22	22	22	22	22	22	22	22	22	22	22	22	22	22	22	22	22	22	24	24	24	22	22	22	22	24	22	22	24	22	22	22	24	22	22	22	22	22
Gga_rs10724406	26	350890	22	22	11	12	22	22	22	22	22	12	22	12	12	22	22	12	11	11	12	22	11	11	11	12	22	22	22	12	11	11	12	11	11	12	12	22	12	22	22	22
Gga_rs10724408	2	15872242	11	11	11	11	11	11	11	11	11	11	11	11	11	11	11	11	11	11	11	11	11	11	11	11	11	11	11	11	11	11	11	11	11	11	11	11	11	11	11	11
Gga_rs10724417	8	14823021	44	44	44	44	44	24	24	24	44	44	44	24	24	44	44	24	44	44	24	44	24	24	22	44	44	44	44	44	24	24	44	44	44	44	44	24	24	44	24	44
Gga_rs10724418	20	8868223	11	11	11	11	11	11	11	11	11	11	11	11	11	11	11	11	11	11	11	11	11	11	11	11	11	11	11	11	11	11	11	11	11	11	11	11	11	11	11	11
Gga_rs10724420	14	7418129	44	24	22	24	24	24	44	24	22	24	44	24	24	44	24	24	22	44	44	24	44	44	44	44	44	44	44	44	44	44	44	44	44	44	44	44	44	44	44	44
Gga_rs10724428	6	19371865	22	12	11	12	12	22	22	12	12	12	22	12	12	12	22	12	12	12	11	12	22	22	12	22	22	12	11	12	22	12	12	22	22	12	11	12	12	12	12	22
Gga_rs10724433	5	25042305	11	11	11	11	12	11	12	12	12	11	11	11	11	11	11	11	11	11	11	11	11	11	11	11	11	12	11	11	11	11	11	11	11	12	11	11	11	11	11	11
Gga_rs10724436	5	47531023	11	11	11	11	11	11	11	11	11	11	11	11	11	11	11	11	11	11	11	11	11	11	11	11	11	11	11	11	11	11	11	11	11	11	11	11	11	11	11	11
Gga_rs10724449	14	9214381	22	12	22	22	22	22	22	22	22	12	22	22	22	22	22	22	12	22	22	12	22	12	12	22	22	12	22	22	22	12	12	22	22	22	12	12	11	22	22	22
Gga_rs10724452	5	51446153	22	22	22	22	22	22	22	22	22	22	22	22	22	22	22	22	22	22	22	22	22	22	22	22	22	22	22	22	22	22	22	22	22	22	22	22	22	22	22	22
Gga_rs10724458	3	74191250	44	44	44	44	44	44	44	44	44	44	44	44	44	44	44	44	44	44	44	44	44	44	44	44	44	44	44	44	44	44	44	44	44	44	44	44	44	44	44	44
Gga_rs10724460	24	399221	22	22	22	22	22	22	22	22	22	22	22	22	22	22	22	22	22	22	22	22	12	12	11	11	12	11	11	11	11	11	11	11	11	11	11	11	11	11	12	12
Gga_rs10724506	23	5486630	11	11	12	22	12	11	11	11	12	11	12	11	12	12	11	11	11	11	11	11	11	11	11	11	11	11	11	11	11	11	11	11	11	11	11	11	11	11	11	11
Gga_rs10724510	4	85307543	22	11	12	12	22	12	22	22	22	12	11	12	12	11	12	22	22	22	12	22	11	11	11	11	11	11	11	11	11	11	11	11	11	11	11	11	11	11	11	11
Gga_rs10724516	22	432372	22	22	22	22	22	22	22	22	22	22	22	22	22	22	22	22	22	22	22	22	22	22	22	22	22	22	22	22	22	22	22	22	22	22	22	22	22	22	22	22
Gga_rs10724555	7	13707090	22	22	22	22	22	22	22	22	22	22	22	22	22	22	22	22	22	22	22	22	11	11	11	11	11	11	11	11	11	11	11	11	11	11	11	11	11	11	11	11
Gga_rs10724564	23	2651971	11	11	11	11	11	11	11	11	11	11	11	11	11	11	11	11	11	11	11	11	11	11	11	11	11	11	11	11	11	11	11	11	11	11	11	11	11	11	11	11
Gga_rs10724572	26	184014	22	22	22	22	22	22	22	22	22	22	22	22	22	22	22	22	22	22	22	22	22	22	22	22	22	22	22	22	22	22	22	22	22	22	22	22	22	22	22	22
Gga_rs10724601	24	3107715	12	12	12	12	11	22	22	12	22	12	22	22	22	12	22	12	12	12	22	12	11	12	12	12	12	22	22	12	11	12	22	12	22	12	22	22	22	11	11	12
Gga_rs10724603	6	12882079	11	11	11	11	11	11	11	11	11	11	11	11	11	11	11	11	11	11	11	11	11	11	11	11	11	11	11	11	11	11	11	11	11	11	11	11	11	11	11	11
Gga_rs10724621	1	184672959	11	22	12	22	12	12	12	22	12	11	22	12	22	22	12	12	11	22	11	22	11	12	22	22	22	12	22	12	11	12	12	11	22	12	12	12	12	22	12	22
Gga_rs10724628	2	51280108	22	11	11	12	12	22	12	11	11	12	11	11	11	22	11	12	22	12	22	11	11	11	11	11	12	11	11	11	11	11	11	11	11	12	11	11	11	11	11	11
Gga_rs10724629	9	2140103	22	22	22	22	22	22	22	22	22	22	22	22	22	22	22	22	22	22	22	22	22	22	22	22	22	22	22	22	22	22	22	22	22	22	22	22	22	22	22	22
Gga_rs10724634	13	3277839	12	11	22	11	22	22	11	22	22	22	22	12	22	11	22	22	12	12	12	12	22	22	22	22	22	22	22	22	22	22	22	22	22	22	22	22	22	22	22	22
Gga_rs10724637	22	2465098	11	11	11	11	11	11	11	11	11	11	11	11	11	11	11	11	11	11	11	11	11	11	11	11	11	11	11	11	11	11	11	11	11	11	11	11	11	11	11	11
Gga_rs10724667	3	67471036	12	11	12	12	22	11	12	22	12	12	12	11	11	22	12	12	11	12	22	22	11	12	11	11	11	22	22	22	11	11	22	12	11	12	11	11	11	12	22	11
Gga_rs10724669	6	34308951	22	22	22	22	22	22	22	22	22	22	22	22	22	22	22	22	22	22	22	22	12	22	12	12	12	12	11	11	12	12	12	11	12	22	22	22	22	22	12	22
Gga_rs10724676	3	71453981	11	11	11	11	11	11	11	11	11	11	11	11	11	11	11	11	11	11	11	11	11	11	11	11	11	11	11	11	11	11	11	11	11	11	11	11	11	11	11	11
Gga_rs10724680	4	18205274	22	22	22	22	22	22	22	22	22	22	22	22	22	22	22	22	22	22	22	22	11	11	11	11	11	11	11	11	11	11	11	11	11	11	11	11	11	11	11	11
Gga_rs10724681	23	90124	22	22	22	22	22	22	22	22	22	22	22	22	22	22	22	22	22	22	22	22	22	22	22	22	22	22	22	22	22	22	22	22	22	22	22	22	22	22	22	22
Gga_rs10724696	4	16661443	11	11	11	11	11	11	11	11	11	11	11	11	11	11	11	11	11	11	11	11	11	11	11	11	11	11	11	11	11	11	11	11	11	11	11	11	11	11	11	11
Gga_rs10724717	20	3799549	11	11	11	11	11	11	11	11	11	11	11	11	11	11	11	11	11	11	11	11	11	11	11	11	11	11	11	11	11	11	11	11	11	11	11	11	11	11	11	11
Gga_rs10724734	10	21025345	22	12	12	22	22	22	22	12	22	12	12	22	22	22	22	12	22	22	22	22	12	12	11	12	12	12	11	11	22	12	22	12	12	22	11	11	12	12	11	11
Gga_rs10724735	18	6406900	11	11	11	12	11	12	11	11	12	11	11	11	11	12	12	11	11	11	12	11	11	12	12	11	11	11	11	11	11	11	11	11	11	11	11	11	11	11	11	11
Gga_rs10724743	8	5260233	22	22	22	22	22	22	22	22	22	22	22	22	22	22	22	22	22	22	22	22	22	22	22	22	22	22	22	22	22	22	22	22	22	22	22	22	22	22	22	22
Gga_rs10724745	10	12886841	11	22	12	11	11	11	11	11	11	11	11	11	11	12	11	11	11	11	11	11	11	11	11	11	11	11	11	11	11	11	11	11	11	11	11	11	11	11	11	11
Gga_rs10724747	3	70640111	22	12	12	22	22	12	22	22	22	22	22	22	22	22	22	22	12	22	22	22	22	22	22	22	22	22	22	22	22	22	22	22	22	22	22	22	22	22	22	22
Gga_rs10724748	4	82913052	11	12	12	12	12	11	11	11	11	11	11	12	12	11	12	12	12	22	11	12	22	22	0	22	22	22	22	22	22	0	22	22	0	22	22	22	22	0	0	22
Gga_rs10724753	10	6528866	24	22	24	44	24	22	44	24	24	24	24	24	24	24	24	22	22	22	24	22	22	22	22	22	22	22	22	22	22	22	22	22	24	24	44	24	24	22	22	24
Gga_rs10724760	2	86575928	22	22	22	22	22	22	22	22	22	22	22	22	22	22	22	22	22	22	22	22	22	22	22	22	22	22	22	22	22	22	22	22	22	22	22	22	22	22	22	22
Gga_rs10724761	9	23965051	11	11	11	11	11	11	11	11	11	11	11	11	11	11	11	11	11	11	11	11	11	11	11	11	11	11	11	11	11	11	11	11	11	11	11	11	11	11	11	11
Gga_rs10724829	15	951276	11	11	11	11	11	11	11	11	11	11	11	11	11	11	11	11	11	11	11	11	22	22	22	22	22	22	22	12	22	22	22	22	22	22	22	22	22	12	22	22
Gga_rs10724830	14	10207477	11	11	11	11	11	11	11	11	11	11	11	11	11	11	11	11	11	11	11	11	11	11	11	11	11	11	11	11	11	11	11	11	11	11	11	11	11	11	11	11
Gga_rs10724835	6	17857510	11	11	11	11	11	11	11	11	11	11	11	11	11	11	11	11	11	11	11	11	11	11	11	11	11	11	11	11	11	11	11	11	11	11	11	11	11	11	11	11
Gga_rs10724857	1	139633528	12	11	11	12	12	12	22	22	12	11	11	22	11	12	12	12	11	22	12	12	11	11	11	11	11	11	11	11	11	11	11	11	11	11	11	11	11	11	11	11
Gga_rs10724881	1	50988808	22	22	22	22	22	22	22	22	22	22	22	22	22	22	22	22	22	22	22	22	22	12	22	22	12	22	22	22	12	22	22	22	12	12	12	22	12	12	22	12
Gga_rs10724901	3	91449310	24	24	24	44	44	44	44	24	44	24	44	24	24	44	44	24	24	44	24	24	44	44	44	44	44	44	44	44	44	44	44	44	44	44	44	44	44	44	44	44
Gga_rs10724903	19	4853141	12	12	22	22	12	12	12	22	12	12	12	12	12	22	12	11	12	12	11	22	22	22	22	22	22	22	22	22	22	22	22	22	22	22	22	22	22	22	22	22
Gga_rs10724930	10	4676085	22	22	22	22	22	22	22	22	22	22	22	22	22	22	22	22	22	22	22	22	22	22	22	22	22	22	22	22	22	22	22	22	22	22	22	22	22	22	22	22
Gga_rs10724943	14	8676775	22	12	22	22	22	22	22	22	22	12	22	22	22	22	22	22	12	22	22	12	22	12	12	22	22	12	22	22	22	12	12	22	22	22	12	12	11	22	22	22
Gga_rs10724945	19	7597177	12	22	22	22	22	22	22	12	12	22	22	22	22	12	11	12	22	12	22	22	11	11	22	12	11	22	22	11	11	11	12	12	11	12	11	11	12	12	22	12
Gga_rs10724958	14	13404073	11	11	11	11	11	11	11	11	11	11	11	11	11	11	11	11	11	11	11	11	11	11	11	11	11	11	11	11	11	11	11	11	11	11	11	11	11	11	11	11
Gga_rs10725012	5	50502923	11	22	22	22	22	22	22	22	22	22	22	22	22	22	22	22	22	22	22	22	22	22	22	22	22	22	22	22	22	22	22	22	22	22	22	22	22	22	22	22
Gga_rs10725053	21	2251444	22	22	22	22	22	22	22	22	22	22	22	22	22	22	22	22	22	22	22	22	22	22	22	22	22	22	22	22	22	22	22	22	22	22	22	22	22	22	22	22
Gga_rs10725091	13	13226882	12	22	12	22	22	22	22	12	22	22	22	12	12	22	22	22	22	12	22	12	22	22	22	22	22	22	22	22	22	22	22	22	22	22	22	22	22	22	22	22
Gga_rs10725094	5	26597596	22	12	22	22	22	12	22	12	22	22	22	22	22	22	22	22	22	22	12	22	22	22	22	22	22	22	22	22	22	22	22	22	22	22	22	22	22	22	22	22
Gga_rs10725095	2	121368314	22	12	22	22	12	12	12	22	11	12	22	22	22	11	12	11	12	22	12	12	11	11	11	11	11	11	11	11	11	11	12	11	11	11	11	11	11	11	11	11
Gga_rs10725127	19	6439261	22	22	22	22	22	22	22	22	22	22	22	22	22	22	22	22	22	22	22	22	11	11	11	11	11	11	11	11	11	11	11	11	11	11	22	12	12	11	11	11
Gga_rs10725128	27	2203408	11	11	11	11	11	11	11	11	11	11	11	11	11	11	11	11	11	11	11	11	22	22	22	22	22	22	22	22	22	22	22	22	22	22	22	22	22	22	22	22
Gga_rs10725140	5	570574	11	11	11	11	11	11	11	11	11	12	11	11	11	11	11	12	11	11	11	11	22	22	22	22	22	22	22	22	22	22	22	22	22	22	22	22	22	22	22	22
Gga_rs10725166	1	88204457	22	22	22	22	22	22	22	22	22	22	22	22	22	22	22	22	22	22	22	22	22	22	22	22	22	22	22	22	22	22	22	22	22	22	22	22	22	22	22	22
Gga_rs10725219	19	4151775	11	11	11	11	11	11	11	11	11	11	11	11	11	11	11	11	11	11	11	11	11	11	11	11	11	11	11	11	11	11	11	11	11	11	11	11	11	11	11	11
Gga_rs10725235	8	8278329	12	12	11	11	11	12	11	11	11	12	11	11	12	11	12	12	22	11	11	11	12	22	22	22	22	22	12	22	12	12	11	11	11	12	12	12	12	22	22	22
Gga_rs10725245	2	30995290	12	12	12	12	22	12	22	22	11	22	12	11	11	12	22	22	12	22	22	12	22	22	22	22	22	22	22	22	22	22	12	22	22	22	22	12	12	22	22	22
Gga_rs10725247	3	28302198	11	22	12	12	12	12	11	22	11	22	11	11	11	11	11	11	12	12	11	11	22	22	22	22	22	22	22	22	22	22	22	22	22	22	22	22	22	22	22	22
Gga_rs10725248	2	12773253	11	12	12	11	11	11	11	12	11	11	11	11	11	12	12	11	11	11	11	11	11	11	11	11	11	11	11	11	11	11	11	11	11	11	11	11	11	11	11	11
Gga_rs10725262	3	22314082	11	12	12	11	12	12	12	12	22	12	22	12	12	11	11	11	12	11	12	11	22	22	22	22	12	22	12	12	11	11	22	12	11	22	12	11	11	12	22	12
Gga_rs10725277	10	21018811	11	11	11	11	11	11	11	11	11	11	11	11	11	11	11	11	11	11	11	11	11	11	11	11	11	11	11	11	11	11	11	11	11	11	11	11	11	11	11	11
Gga_rs10725289	6	27135618	12	12	11	11	11	12	12	12	12	11	11	12	12	22	11	11	11	11	12	12	11	11	11	11	11	11	11	11	11	11	11	11	11	11	11	11	11	11	11	11
Gga_rs10725359	4	53266108	22	22	22	22	22	22	22	22	22	22	22	22	22	22	22	22	22	22	22	22	22	22	22	22	22	22	22	22	22	22	22	22	22	22	22	22	22	22	22	22
Gga_rs10725387	12	8131609	22	22	22	12	22	22	12	22	22	22	22	22	22	22	22	22	22	22	22	22	22	12	12	11	12	11	12	12	12	12	11	12	11	12	11	22	22	11	11	11
Gga_rs10725395	1	134720474	22	22	22	22	22	22	22	22	22	22	22	22	22	22	22	22	22	22	22	22	22	22	22	22	22	22	22	22	22	22	22	22	22	22	22	22	22	22	22	22
Gga_rs10725429	26	525294	11	11	22	12	11	11	11	11	11	12	11	12	12	11	11	12	22	22	12	11	22	22	22	12	11	11	11	12	22	22	12	22	22	12	12	11	12	11	11	11
Gga_rs10725451	26	960379	11	11	11	11	11	11	11	11	11	11	11	11	11	11	11	11	11	11	11	11	22	22	22	22	12	11	12	22	22	22	12	22	22	12	22	12	12	12	11	12
Gga_rs10725463	26	2318505	11	11	11	11	11	11	11	11	11	11	11	11	12	11	11	11	11	11	11	11	11	11	11	11	11	11	11	11	11	11	11	11	11	11	11	11	11	11	11	11
Gga_rs10725483	4	12370259	22	22	22	22	22	22	22	22	12	22	12	22	22	12	22	22	22	22	22	22	11	11	11	11	12	11	11	11	11	12	11	11	11	12	11	11	11	11	12	12
Gga_rs10725490	20	12304631	22	22	22	22	22	22	22	22	22	22	22	22	22	22	22	22	22	22	22	22	22	22	22	22	22	22	22	22	22	22	22	22	22	22	22	22	22	22	22	22
Gga_rs10725497	18	10075115	22	22	12	22	22	22	22	12	22	12	12	22	12	22	22	22	12	12	22	22	22	22	22	22	22	22	22	22	22	22	22	22	22	22	22	22	22	22	22	22
Gga_rs10725499	1	13971074	11	22	12	12	11	11	11	12	12	11	11	11	11	12	11	11	11	22	11	11	11	12	12	12	12	12	12	22	11	11	12	12	12	12	22	12	12	11	12	11
Gga_rs10725537	1	137910714	11	22	22	12	22	22	12	11	12	22	22	22	12	22	22	12	22	12	11	12	11	11	11	11	11	12	11	11	11	11	11	11	11	11	11	11	11	11	12	11
Gga_rs10725538	9	23701194	12	11	11	11	11	11	11	11	11	11	11	11	11	11	11	11	11	11	11	11	11	11	11	11	11	11	11	11	11	11	11	11	11	11	11	11	11	11	11	11
Gga_rs10725547	3	39684969	22	12	12	12	22	22	12	22	12	22	22	12	12	22	12	22	22	22	12	12	11	11	11	11	11	11	11	11	11	11	11	11	11	11	11	11	11	11	11	11
Gga_rs10725552	4	70413584	22	12	12	22	12	22	22	22	12	11	12	12	22	11	11	12	11	22	12	12	11	11	11	11	11	11	11	11	11	11	11	11	11	11	11	11	11	11	11	11
Gga_rs10725557	17	9444109	22	22	22	22	12	22	22	22	22	22	22	22	22	22	22	12	22	22	22	22	12	22	12	12	12	22	12	12	12	12	11	12	22	12	12	22	22	12	12	12
Gga_rs10725572	4	31573433	12	12	11	12	11	11	11	11	11	11	11	12	11	11	11	11	11	11	11	12	11	11	12	22	12	12	12	22	12	11	12	22	12	22	11	12	11	11	12	11
Gga_rs10725585	21	6144460	22	12	22	22	22	22	22	22	22	22	12	22	22	22	22	22	22	22	22	22	22	22	22	22	22	22	22	22	22	22	22	22	22	22	22	22	22	22	22	22
Gga_rs10725604	1	37283815	11	11	11	11	11	11	11	11	11	11	11	11	11	11	11	11	11	11	11	11	11	11	11	11	11	11	11	11	11	11	11	11	11	11	11	11	11	11	11	11
Gga_rs10725607	19	3404934	22	22	22	22	22	22	22	22	22	22	22	22	22	22	22	22	22	22	22	22	22	22	22	22	22	22	22	22	22	22	22	22	22	22	22	22	22	22	22	22
Gga_rs10725611	14	3137223	11	11	11	11	11	11	11	11	11	11	11	11	11	11	11	11	11	11	11	11	11	11	11	11	11	11	11	11	11	11	11	11	11	11	11	11	11	11	11	11
Gga_rs10725636	8	21074537	22	22	22	22	22	22	22	22	22	22	22	22	22	22	22	22	22	22	22	22	12	22	22	12	12	22	22	22	22	22	22	22	12	22	12	22	22	12	22	22
Gga_rs10725637	3	63687765	11	11	12	11	11	11	12	11	12	12	12	12	12	12	11	11	11	12	11	12	11	11	11	11	11	11	11	12	11	11	12	12	11	11	11	11	11	11	11	11
Gga_rs10725639	12	9781509	22	12	12	12	12	12	22	22	12	22	22	12	12	22	12	22	22	22	22	22	22	22	22	12	11	11	11	12	12	12	11	11	11	12	11	22	22	12	22	12
Gga_rs10725643	28	665661	24	24	24	22	22	24	22	22	22	24	22	24	24	24	22	22	24	44	22	24	44	44	44	44	44	44	44	44	44	44	44	44	44	44	44	24	24	44	44	44
Gga_rs10725644	9	18577684	12	11	11	11	11	11	12	12	12	11	12	12	11	12	11	11	22	11	12	12	12	12	12	12	22	22	12	12	12	12	11	22	22	11	11	12	12	22	22	12
Gga_rs10725651	4	14325918	22	12	22	22	22	22	12	12	22	12	22	22	22	22	22	22	12	22	22	12	22	12	22	22	22	22	22	12	22	22	22	22	22	22	22	22	22	22	22	22
Gga_rs10725679	17	6417282	0	0	0	0	0	0	0	0	0	0	0	0	0	0	0	0	0	0	0	0	0	0	0	0	0	0	0	0	0	0	0	0	0	0	0	0	0	0	0	0
Gga_rs10725696	12	12113534	22	22	22	22	22	22	22	22	22	12	22	22	22	12	22	12	12	22	22	22	11	11	11	11	11	11	11	11	11	11	11	11	11	11	11	11	11	11	11	11
Gga_rs10725706	14	4371814	12	12	12	22	11	11	12	22	12	12	22	22	12	11	22	11	11	12	12	11	12	12	11	12	12	12	12	11	12	12	12	11	11	11	11	11	11	12	11	11
Gga_rs10725715	1	88737008	11	11	11	11	11	11	11	11	11	11	11	11	11	11	11	11	11	11	11	11	11	11	11	11	11	12	12	12	11	11	11	12	12	12	11	12	12	11	11	11
Gga_rs10725725	3	3260496	11	11	11	11	11	11	11	11	11	11	11	11	11	11	11	11	11	11	11	11	11	11	11	11	11	11	11	11	11	11	11	11	11	11	11	11	11	11	11	11
Gga_rs10725736	3	3085607	11	11	11	11	11	11	11	11	11	11	11	11	11	11	11	11	11	11	11	11	11	11	11	11	12	11	12	11	12	12	11	11	11	11	11	11	11	11	12	12
Gga_rs10725757	17	5624697	22	11	22	12	12	12	12	11	22	12	22	11	11	22	12	12	12	12	22	11	12	11	12	12	11	11	11	11	22	22	11	22	12	12	11	11	11	11	11	11
Gga_rs10725759	3	41886171	22	22	22	22	22	22	22	22	22	12	22	22	22	22	22	12	12	22	22	22	22	22	22	22	12	22	22	22	22	22	22	22	22	22	22	22	22	22	22	22
Gga_rs10725764	19	5332223	22	22	22	12	22	22	22	11	12	12	11	22	22	12	22	22	12	22	22	22	11	11	11	11	11	11	11	11	11	11	11	11	11	11	11	11	11	11	11	11
Gga_rs10725768	19	8402946	12	12	11	12	12	22	12	12	12	22	22	12	11	12	12	12	22	12	12	12	11	11	22	12	12	22	22	11	11	11	22	12	11	12	12	22	12	12	22	12
Gga_rs10725776	3	50682727	22	22	22	22	22	22	22	22	22	22	22	22	22	22	22	22	22	22	22	22	22	22	22	22	22	22	22	22	22	22	22	22	22	22	22	22	22	22	22	22
Gga_rs10725780	4	17503348	12	22	12	22	12	11	11	12	12	12	12	12	12	12	11	22	12	11	12	22	11	11	22	22	12	12	22	12	12	12	12	12	12	22	22	12	12	12	22	12
Gga_rs10725789	19	9162804	22	22	24	24	22	22	24	22	22	22	22	22	24	24	22	22	22	22	24	24	24	24	22	22	22	22	22	22	24	24	22	22	24	24	22	22	24	22	22	22
Gga_rs10725815	22	2224434	22	22	22	22	22	22	22	22	22	22	22	22	22	22	22	22	22	22	22	22	22	22	22	22	22	22	22	22	22	22	22	22	22	22	22	22	22	22	22	22
Gga_rs10725848	28	3609860	22	22	22	22	22	22	22	22	22	22	22	22	22	22	22	22	22	22	22	22	22	22	22	22	22	22	22	22	22	22	22	22	22	22	22	22	22	22	22	22
Gga_rs10725855	18	4451094	11	11	11	11	11	11	11	11	11	11	11	11	11	11	11	11	11	11	11	11	11	11	11	11	11	11	11	11	11	11	11	11	11	11	11	11	11	11	11	11
Gga_rs10725863	15	1286290	22	22	22	22	22	22	22	22	22	22	22	22	22	22	22	22	22	22	22	22	22	22	22	22	22	22	22	22	22	22	22	22	22	22	22	22	22	22	22	22
Gga_rs10725868	28	3867941	12	11	11	11	11	11	11	11	11	11	11	11	11	11	11	12	12	11	11	11	11	11	11	11	11	11	11	11	11	11	11	11	11	11	11	11	11	11	11	11
Gga_rs10725878	3	32624061	11	11	11	11	11	11	11	11	11	11	11	11	11	11	11	11	11	11	11	11	11	11	11	11	11	11	11	11	11	11	11	11	11	11	11	11	11	11	11	11
Gga_rs10725900	6	10402517	11	11	11	11	11	11	11	11	11	11	11	11	11	11	11	11	11	11	11	11	22	12	22	12	12	12	12	22	11	12	22	12	22	11	22	11	12	22	11	22
Gga_rs10725913	3	47121038	22	22	12	11	11	12	12	22	12	11	12	11	11	12	22	11	12	11	11	12	11	11	11	11	11	11	11	11	11	11	11	11	11	11	11	11	11	11	11	11
Gga_rs10725944	1	51999187	22	22	22	22	22	12	22	22	11	22	22	22	22	22	22	22	12	22	12	22	12	12	12	12	12	22	22	22	22	22	22	22	22	12	22	22	12	22	22	22
Gga_rs10725958	4	18594711	11	11	11	11	11	11	11	11	11	11	11	11	11	11	11	11	11	11	11	11	22	22	22	22	22	22	22	22	22	22	22	22	22	22	22	22	22	22	22	22
Gga_rs10725979	5	19169384	44	44	24	44	44	24	44	44	44	44	44	44	24	44	24	44	44	44	44	24	44	44	44	44	44	44	44	44	44	44	44	44	44	44	44	44	44	44	44	44
Gga_rs10725988	11	2031231	11	11	11	11	11	11	11	11	11	11	11	11	11	11	11	11	11	11	11	11	11	11	11	11	11	11	11	11	11	11	11	11	11	11	11	11	11	11	11	11
Gga_rs10725992	11	2124775	22	22	22	22	22	22	22	22	22	22	22	22	22	22	22	22	22	22	22	22	22	22	22	22	22	22	22	22	22	22	22	22	22	22	22	22	22	22	22	22
Gga_rs10725998	6	32962904	22	22	22	22	22	22	22	22	22	22	22	22	22	22	22	22	22	22	22	22	22	22	22	22	22	22	22	22	22	22	22	22	22	22	22	22	22	22	22	22
Gga_rs10726002	25	1442758	11	11	11	11	11	11	11	11	11	11	11	11	11	11	11	11	11	11	11	11	11	11	11	11	11	11	11	11	11	11	11	11	11	11	11	11	11	11	11	11
Gga_rs10726003	24	5786259	12	12	12	12	12	11	12	12	12	12	11	11	12	11	12	12	12	12	12	11	22	22	22	22	22	22	22	22	22	22	22	22	22	22	22	22	22	22	22	22
Gga_rs10726069	10	9150224	12	22	22	22	22	22	22	12	22	22	22	22	22	22	22	22	22	22	22	22	22	22	22	22	22	22	22	22	22	22	22	22	22	22	22	22	22	22	22	22
Gga_rs10726078	8	29407140	22	22	22	22	22	44	24	22	22	22	22	22	22	24	22	22	22	22	22	22	44	24	44	44	44	44	44	44	44	44	44	44	44	44	44	44	44	44	44	44
Gga_rs10726098	3	107039374	22	22	22	22	22	12	22	12	22	22	22	22	22	22	22	22	22	22	22	22	22	22	22	22	22	22	22	22	22	22	22	22	22	22	22	22	22	22	22	22
Gga_rs10726099	6	11666191	22	22	22	22	22	22	22	22	22	22	22	22	22	22	22	22	22	22	22	22	11	11	12	11	11	11	11	12	12	12	12	12	22	11	11	11	11	11	11	11
Gga_rs10726107	3	104600643	24	24	24	44	44	24	44	24	44	44	44	44	44	44	24	44	44	44	44	44	22	22	22	22	22	22	22	22	24	24	22	24	22	22	22	22	22	22	24	22
Gga_rs10726111	20	5064598	12	22	22	22	22	22	22	12	12	22	22	22	22	22	12	22	22	22	22	22	12	22	22	11	22	12	22	12	22	12	11	12	12	22	12	11	12	12	12	12
Gga_rs10726112	28	4496372	12	11	11	11	11	11	11	11	11	11	11	11	11	11	11	12	12	11	11	11	11	11	11	11	11	11	11	11	11	11	11	11	11	11	11	11	11	11	11	11
Gga_rs10726121	25	1584115	22	22	22	22	22	22	22	22	22	22	22	22	22	22	22	22	22	22	12	22	22	22	12	22	22	12	22	12	22	22	12	22	22	22	12	22	22	22	22	22
Gga_rs10726123	Z	40880268	11	11	11	12	11	11	11	11	11	22	22	22	12	11	11	22	22	22	12	22	11	11	11	11	11	11	11	11	11	11	11	11	11	11	11	11	11	11	11	11
Gga_rs10726144	2	101593516	22	22	22	22	22	22	22	22	22	22	22	22	22	22	22	22	22	22	22	22	11	11	12	11	12	11	12	11	12	12	11	12	11	11	12	12	11	22	11	12
Gga_rs10726164	13	16360972	22	22	22	22	22	22	22	22	22	22	22	22	22	22	22	22	22	22	22	22	22	22	22	22	22	22	22	22	22	22	22	22	22	22	22	22	22	22	22	22
Gga_rs10726172	4	35461066	11	11	11	11	11	11	11	11	11	11	11	11	11	11	11	11	11	11	11	11	11	11	12	11	11	11	11	12	12	11	11	11	11	11	11	11	11	11	11	11
Gga_rs10726177	1	73562000	11	11	11	11	11	11	11	11	11	11	11	11	11	11	11	11	11	11	11	11	22	22	12	22	22	11	12	22	22	22	22	12	12	22	12	22	12	22	22	22
Gga_rs10726186	2	40625848	11	11	11	11	11	11	11	11	11	11	11	11	11	11	11	11	11	11	11	11	11	11	11	11	11	11	11	11	11	11	11	11	11	11	11	11	11	11	11	11
Gga_rs10726188	1	166430168	22	22	22	22	22	22	22	22	22	22	22	22	22	22	22	22	22	22	22	22	22	22	22	22	22	22	22	22	22	22	22	22	22	22	22	22	22	22	22	22
Gga_rs10726213	23	133003	11	11	11	11	11	11	11	11	11	11	11	11	11	11	11	11	11	11	11	11	11	11	11	11	11	11	11	11	11	11	11	11	11	11	11	11	11	11	11	11
Gga_rs10726236	11	85514	11	11	11	11	11	11	11	11	11	11	11	11	11	11	11	11	11	11	11	11	11	11	11	11	11	11	11	11	11	11	11	11	11	11	11	11	11	11	11	11
Gga_rs10726238	7	12230458	11	11	11	11	11	11	11	11	11	11	11	11	11	11	11	11	11	11	11	11	11	12	22	11	11	22	22	11	12	12	12	12	11	12	22	11	11	11	12	12
Gga_rs10726303	11	245752	22	22	22	22	22	22	22	22	22	22	22	22	22	22	22	22	22	22	22	22	22	22	22	22	22	22	22	22	22	22	22	22	22	22	22	22	22	22	22	22
Gga_rs10726325	Z	52554192	22	22	22	22	22	22	22	22	22	22	22	22	22	22	22	22	22	22	22	22	22	22	22	22	22	22	22	22	22	22	22	22	22	22	22	22	22	22	22	22
Gga_rs10726349	8	21458581	11	11	12	11	11	11	12	11	11	12	11	11	11	11	11	11	12	11	11	11	11	11	11	11	11	11	11	11	11	11	11	11	11	11	11	11	11	11	11	11
Gga_rs10726366	21	4582992	22	22	22	22	22	22	22	22	22	22	22	22	22	22	22	22	22	22	22	22	22	22	22	22	22	22	22	22	22	22	22	22	22	22	22	22	22	22	22	22
Gga_rs10726369	4	82900740	11	12	12	12	12	11	11	11	11	11	11	12	12	11	12	12	12	22	11	12	22	12	11	12	12	12	12	12	12	11	22	12	11	22	12	12	12	11	11	12
Gga_rs10726370	5	54097917	22	11	11	11	11	11	11	11	11	11	11	11	11	11	11	11	11	11	11	11	11	11	11	11	11	11	11	11	11	11	11	11	11	11	11	11	11	11	11	11
Gga_rs10726377	5	20590616	12	22	12	12	22	22	12	12	12	22	22	12	22	22	22	22	22	22	22	12	22	22	22	22	22	22	22	22	22	22	22	22	22	22	22	22	22	22	22	22
Gga_rs10726384	28	762677	12	11	11	11	11	11	11	12	11	11	11	11	11	12	11	11	11	11	11	11	11	11	11	11	11	11	11	11	11	11	11	11	11	11	11	11	11	11	11	11
Gga_rs10726409	26	3628612	22	22	22	22	22	22	22	22	22	22	22	22	22	22	22	22	22	22	22	22	22	22	22	22	22	22	22	22	22	22	22	22	22	22	22	22	22	22	22	22
Gga_rs10726418	9	13998202	44	24	24	24	24	44	44	24	44	24	44	24	24	44	24	44	44	22	44	44	44	44	44	44	44	44	44	44	44	44	44	44	44	44	44	44	44	44	44	44
Gga_rs10726426	3	5345528	11	11	11	11	11	11	11	11	11	11	11	11	11	11	11	11	11	11	11	11	11	11	12	12	12	11	12	11	12	11	11	11	22	12	12	11	11	11	11	12
Gga_rs10726461	7	36732967	44	44	44	44	44	44	44	44	44	44	44	44	44	44	44	44	44	44	44	44	44	44	44	44	44	44	44	44	24	44	44	44	44	44	44	24	44	44	44	44
Gga_rs10726467	15	5934994	22	22	22	22	22	22	22	22	22	22	22	22	22	22	22	22	22	22	22	22	22	22	22	22	22	11	12	12	22	12	12	12	12	22	22	11	12	22	22	22
Gga_rs10726520	1	87503737	22	22	22	22	22	22	22	22	22	22	22	22	22	22	22	22	22	22	22	22	22	22	22	22	22	22	22	22	22	22	22	22	22	22	22	22	22	22	22	22
Gga_rs10726537	20	10850224	11	11	11	11	11	11	11	11	11	11	11	11	11	11	11	11	11	11	11	11	11	11	22	11	11	12	22	12	11	11	12	22	12	12	11	12	12	12	12	12
Gga_rs10726557	3	41982117	11	11	11	11	11	11	11	11	11	12	11	11	11	11	11	12	12	11	11	11	22	22	22	22	22	22	22	22	22	22	22	22	22	22	22	22	22	22	22	22
Gga_rs10726569	Z	28560359	22	22	22	22	22	22	22	22	22	22	22	22	22	22	22	22	22	22	22	22	22	22	22	22	22	22	22	22	22	22	22	22	22	22	22	22	22	22	22	22
Gga_rs10726579	24	6363109	11	11	11	11	11	11	11	11	11	11	11	11	11	11	11	11	11	11	11	11	11	11	11	11	11	11	11	11	11	11	11	11	11	11	11	11	11	11	11	11
Gga_rs10726588	14	6482871	22	22	44	24	24	24	24	24	24	22	22	24	44	22	22	22	22	22	24	24	22	22	22	22	22	22	22	22	22	22	22	22	22	22	22	22	22	22	22	22
Gga_rs10726592	1	87933871	12	11	11	12	12	12	11	11	12	12	11	11	11	11	11	12	12	11	11	12	22	22	22	22	22	22	22	12	12	12	22	12	12	22	12	12	12	12	22	22
Gga_rs10726631	17	5494299	22	22	22	22	22	22	22	22	22	22	22	22	22	22	22	22	22	22	22	22	22	22	22	22	22	22	22	22	22	22	22	22	22	22	22	22	22	22	22	22
Gga_rs10726651	3	107967875	22	22	22	22	22	22	22	22	22	22	22	22	22	22	22	22	22	22	22	22	22	22	12	11	12	12	12	12	22	22	22	22	12	22	12	12	12	11	12	11
Gga_rs10726758	20	11028417	22	22	22	22	22	22	22	22	22	22	22	22	22	22	22	22	22	22	22	22	22	22	11	22	12	11	11	12	12	12	12	11	12	12	22	12	12	12	11	12
Gga_rs10726774	7	2790856	22	22	22	12	12	11	11	22	11	22	22	22	22	22	22	22	22	22	12	12	22	12	12	22	22	12	12	12	11	11	11	11	11	12	12	12	12	11	12	11
Gga_rs10726789	2	100932494	22	22	22	22	22	22	22	22	22	22	22	22	22	22	22	22	22	22	22	22	22	22	22	22	22	22	22	22	22	22	22	22	22	22	22	22	22	22	22	22
Gga_rs10726804	1	86282811	22	22	22	12	22	12	22	22	22	22	22	22	22	22	22	22	22	22	22	22	22	22	22	22	22	22	22	22	22	22	22	22	22	22	22	22	22	22	22	22
Gga_rs10726816	1	148805795	22	22	22	22	22	22	22	22	22	22	22	22	22	22	22	22	22	22	22	22	12	12	11	11	11	12	11	11	11	11	11	12	12	11	11	12	22	12	12	12
Gga_rs10726817	8	14008179	12	11	22	11	12	12	22	12	11	12	12	22	12	22	11	12	11	12	22	22	22	12	22	12	12	11	12	12	12	12	22	22	12	12	12	22	22	12	22	11
Gga_rs10726822	2	21685687	11	11	11	11	11	11	11	11	11	11	11	11	11	11	11	11	11	11	11	11	12	12	22	12	11	11	11	12	12	11	12	12	12	12	12	11	12	11	11	11
Gga_rs10726827	24	4319957	12	12	12	12	11	12	11	11	12	12	22	11	12	11	12	11	11	12	12	12	11	11	11	11	11	11	11	11	11	11	11	11	11	11	11	11	11	11	11	11
Gga_rs10726844	1	108140889	12	11	12	11	11	12	12	12	12	12	22	11	12	12	12	22	22	12	22	12	22	22	22	22	12	22	22	22	22	22	22	22	22	22	22	22	22	22	22	12
Gga_rs10726895	1	170130225	11	11	11	11	11	11	11	11	11	12	22	11	11	12	11	11	12	12	12	11	11	11	11	12	12	11	12	12	11	12	12	22	12	12	12	12	11	12	11	12
Gga_rs10726919	21	4071614	22	22	22	22	22	22	22	22	22	22	22	22	22	22	22	22	22	22	22	22	22	22	22	22	22	22	22	22	22	22	22	22	22	22	22	22	22	22	22	22
Gga_rs10726921	9	3622326	12	11	11	12	11	12	12	11	11	11	11	12	12	12	11	12	22	11	11	12	22	22	22	22	12	12	22	22	22	22	22	22	22	22	22	22	22	22	12	22
Gga_rs10726949	1	150169206	11	12	11	11	11	11	11	11	12	11	22	11	12	12	11	12	11	12	11	12	12	11	12	11	11	22	12	11	11	11	12	12	12	11	11	12	22	12	11	11
Gga_rs10726959	21	5681414	11	11	11	11	11	11	11	11	11	11	11	11	11	11	11	11	11	11	11	11	11	11	11	11	11	11	11	11	11	11	11	11	11	11	11	11	11	11	11	11
Gga_rs10726967	7	1305785	11	22	22	12	11	11	11	22	11	11	22	12	22	22	22	12	22	12	11	12	11	12	11	11	11	11	11	11	11	12	12	22	22	11	11	12	11	11	11	11
Gga_rs10726969	5	6055685	22	22	22	22	12	22	22	22	22	22	12	22	22	22	22	12	22	22	22	22	12	12	22	22	22	12	11	12	22	22	22	12	22	22	22	12	22	11	11	22
Gga_rs10726995	5	40543690	22	22	22	22	22	0	22	22	22	22	22	22	22	22	22	22	22	22	22	0	22	22	22	0	22	22	22	22	22	22	0	22	22	0	22	22	0	0	22	0
Gga_rs10727040	10	21995439	22	12	12	12	12	12	12	22	22	12	22	22	12	22	12	22	22	22	12	12	22	22	22	22	22	22	22	22	22	22	22	22	22	22	22	22	22	22	22	22
Gga_rs10727058	2	98876036	22	22	22	22	22	22	22	22	22	22	22	22	22	22	22	22	22	22	22	22	22	24	22	24	24	24	22	44	22	24	22	22	24	22	22	24	24	22	24	22
Gga_rs10727062	4	9656783	11	11	11	11	11	11	11	11	11	11	11	11	11	11	11	11	11	11	11	11	11	11	11	12	11	11	11	11	11	11	11	11	11	11	11	11	11	11	11	11
Gga_rs10727063	9	5878906	22	12	22	22	22	22	12	22	22	22	12	12	12	11	22	22	12	22	22	12	22	22	12	11	22	12	11	22	12	12	22	12	12	12	12	22	22	12	12	11
Gga_rs10727066	4	1169925	11	11	11	11	11	12	12	11	11	11	11	11	12	11	11	11	11	11	12	12	22	22	22	22	22	22	22	22	22	22	22	22	22	22	22	22	22	22	22	22
Gga_rs10727085	26	5063286	11	22	11	22	11	12	22	11	11	22	22	11	11	22	22	12	12	22	12	12	12	12	12	11	12	12	11	11	11	12	11	11	11	11	11	12	12	12	12	12
Gga_rs10727093	27	1312596	11	11	11	11	11	11	11	11	11	11	11	11	11	11	11	11	11	11	11	11	11	11	11	11	11	11	11	11	11	11	11	11	11	11	11	11	11	11	11	11
Gga_rs10727113	5	55288506	11	11	11	11	11	11	11	11	11	11	11	11	11	11	11	11	11	11	11	11	12	22	22	22	22	22	22	22	12	12	22	12	12	22	12	22	12	22	22	22
Gga_rs10727129	11	16077253	22	22	22	22	22	22	22	22	22	22	22	22	22	22	22	22	22	22	22	22	22	22	22	12	22	22	12	22	12	12	22	22	22	22	22	12	12	22	22	22
Gga_rs10727153	26	1631317	11	11	11	11	11	11	11	11	11	11	11	11	11	11	11	11	11	11	11	11	11	11	11	11	11	11	11	11	11	11	11	11	11	11	11	11	11	11	11	11
Gga_rs10727159	3	39113337	11	22	22	22	12	12	12	11	22	12	12	22	22	12	12	11	12	12	12	22	22	12	22	12	12	12	22	12	22	22	12	22	22	22	22	22	12	22	22	22
Gga_rs10727167	5	41599287	44	44	44	44	44	44	44	44	44	44	44	44	44	44	44	44	44	44	44	44	44	44	44	44	44	44	44	44	44	44	44	44	44	44	44	44	44	44	44	44
Gga_rs10727195	6	27267941	12	12	11	11	12	22	12	22	12	11	11	22	12	22	12	12	11	12	22	12	11	11	11	12	11	11	11	12	11	11	11	11	11	12	11	11	11	11	11	11
Gga_rs10727198	1	129756621	11	11	11	11	11	11	11	11	11	11	11	11	11	11	11	11	11	11	11	11	22	22	22	22	22	22	22	22	22	22	22	22	22	22	22	22	22	22	22	22
Gga_rs10727210	24	5919312	22	22	22	22	12	22	12	22	12	12	22	11	12	22	22	12	22	22	12	12	12	12	22	22	22	22	22	22	12	12	22	22	22	12	12	22	22	12	12	12
Gga_rs10727211	1	44672159	11	12	22	12	11	11	11	11	11	22	12	12	11	11	11	12	11	11	12	11	11	11	11	11	11	11	11	11	11	11	11	11	11	11	11	11	11	11	11	11
Gga_rs10727213	3	107589942	22	22	22	22	22	22	22	22	22	22	22	22	22	22	22	22	22	22	22	22	22	22	22	22	22	22	22	22	22	22	22	22	22	22	22	22	22	22	22	22
Gga_rs10727230	8	22306528	11	11	11	11	11	11	11	11	12	11	11	11	12	11	11	11	12	12	11	11	11	11	12	11	11	11	11	11	22	22	12	22	12	22	11	22	12	11	12	11
Gga_rs10727237	15	2595296	22	22	22	22	22	22	22	22	22	22	22	22	22	22	22	22	22	22	22	22	12	12	12	11	11	11	11	11	12	22	12	12	11	11	11	11	12	12	11	11
Gga_rs10727244	17	9523998	22	22	22	22	12	22	22	22	22	22	22	22	22	22	22	12	22	22	22	22	12	22	12	12	12	22	12	12	12	12	11	12	22	12	12	22	22	12	12	12
Gga_rs10727247	12	15768906	11	11	11	11	11	11	11	11	11	11	11	11	11	11	11	11	11	11	11	11	11	11	11	11	11	11	11	11	11	11	11	11	11	11	11	11	11	11	11	11
Gga_rs10727250	22	2330540	11	11	11	11	11	11	11	11	11	11	11	11	11	11	11	11	11	11	11	11	11	11	11	11	11	11	11	11	11	11	11	11	11	11	11	11	11	11	11	11
Gga_rs10727262	3	8522611	11	11	11	11	12	12	12	12	12	12	22	12	12	11	12	12	12	11	22	11	12	11	12	12	12	22	11	11	22	12	12	12	22	11	12	11	11	11	11	22
Gga_rs10727273	8	14793805	11	11	11	11	11	12	12	12	11	11	11	12	12	11	11	12	11	11	12	11	12	12	22	11	11	11	11	11	12	12	11	11	11	11	11	12	12	11	12	11
Gga_rs10727294	4	35746994	11	11	11	11	11	11	11	11	11	11	11	11	11	11	11	11	11	11	11	11	11	11	11	11	11	11	11	11	11	11	11	11	11	11	11	11	11	11	11	11
Gga_rs10727297	21	2195835	22	22	12	12	12	12	22	12	12	12	12	22	12	22	12	12	12	22	22	12	22	22	22	22	22	22	22	22	22	22	22	22	22	22	22	22	22	22	22	22
Gga_rs10727301	5	57671912	11	11	11	11	11	11	11	11	11	11	11	11	11	11	11	11	11	11	11	11	11	11	11	11	11	11	11	11	11	11	11	11	11	11	11	11	11	11	11	11
Gga_rs10727325	4	43646575	11	11	11	11	11	11	11	11	11	11	11	11	11	11	11	11	11	11	11	11	12	22	12	12	12	12	22	22	22	22	22	22	22	22	22	22	12	22	12	12
Gga_rs10727346	14	107289	22	22	22	22	22	22	22	22	22	22	22	22	22	22	22	22	22	22	22	22	12	12	12	12	22	22	22	12	12	12	11	22	22	22	12	12	12	22	11	22
Gga_rs10727370	12	14754859	22	22	22	22	22	22	22	22	22	22	22	22	22	22	22	22	22	22	22	22	22	22	22	22	22	22	22	22	22	22	22	22	22	22	22	22	22	22	22	22
Gga_rs10727386	18	10340624	22	22	22	22	12	22	12	22	22	12	22	12	12	22	22	22	22	22	22	22	22	22	22	22	22	22	22	22	22	22	12	22	22	22	12	22	12	22	22	22
Gga_rs10727400	18	4572183	22	22	12	22	22	12	12	12	22	22	22	22	12	11	12	22	12	12	22	12	22	22	22	22	22	22	22	22	22	22	22	22	22	22	22	22	22	22	22	22
Gga_rs10727406	23	2561948	12	11	12	11	11	11	11	11	11	11	11	12	12	11	11	11	11	12	11	22	22	22	22	22	22	22	22	22	22	11	22	12	12	22	22	12	12	22	22	22
Gga_rs10727415	26	481184	22	22	22	22	22	22	22	22	22	22	22	22	22	22	22	22	22	22	22	22	22	22	22	22	22	22	22	22	22	22	22	22	22	22	22	22	22	22	22	22
Gga_rs10727436	1	141081788	11	11	11	11	11	11	11	11	11	11	11	11	11	11	11	11	11	11	11	11	11	11	11	11	11	11	11	11	11	11	11	11	11	11	11	11	11	11	11	11
Gga_rs10727461	8	22643197	22	22	22	22	22	22	22	22	22	22	22	22	22	22	22	22	22	22	22	22	12	11	11	11	11	11	11	11	12	12	12	12	12	0	12	11	11	12	12	12
Gga_rs10727469	4	17649694	11	11	11	11	11	11	11	11	11	11	11	11	11	11	11	11	11	11	11	11	22	22	22	22	22	22	22	22	22	22	22	22	22	22	22	22	22	22	22	22
Gga_rs10727500	2	24090196	22	12	12	22	12	12	12	12	12	12	22	22	12	12	12	22	12	12	12	22	11	11	11	11	11	11	11	11	11	11	11	11	11	11	12	12	11	11	11	11
Gga_rs10727506	4	54066233	11	11	11	11	11	11	11	11	11	11	11	11	11	11	11	11	11	11	11	11	12	12	11	12	11	12	12	22	12	11	11	11	11	11	11	12	12	11	22	12
Gga_rs10727513	1	88760370	22	12	22	11	12	11	22	12	12	12	12	22	22	12	11	22	12	22	22	12	12	12	12	11	11	12	12	12	12	12	11	12	12	12	11	22	22	11	11	11
Gga_rs10727523	15	1053755	22	22	22	22	22	22	22	22	22	22	22	22	22	22	22	22	22	22	22	22	44	44	44	44	44	44	44	44	44	44	44	44	44	44	44	44	44	24	44	44
Gga_rs10727539	4	41415646	22	22	22	22	22	22	22	22	22	22	22	22	22	22	22	22	22	22	22	22	22	22	22	22	22	22	22	22	22	22	22	22	22	22	22	22	22	22	22	22
Gga_rs10727553	Z	7060556	11	11	11	11	11	11	11	11	11	11	11	11	11	11	11	11	11	11	11	11	11	22	12	22	22	11	11	22	22	11	12	22	22	22	12	11	12	22	22	22
Gga_rs10727556	5	61322207	22	22	22	22	22	22	22	22	22	22	22	22	22	22	22	22	22	22	22	22	24	24	44	24	22	24	24	24	44	44	22	44	44	22	44	24	24	44	24	44
Gga_rs10727569	24	5621240	44	44	44	44	44	44	44	44	44	44	44	44	44	44	44	44	44	44	44	44	44	44	44	44	44	44	44	44	44	44	44	44	44	44	44	44	44	44	44	44
Gga_rs10727575	3	16252763	22	22	22	22	22	22	22	22	22	22	22	22	22	22	22	22	22	22	22	22	22	22	22	22	22	22	22	22	22	22	22	22	22	22	22	22	22	22	22	22
Gga_rs10727581	7	29631963	11	11	11	11	12	11	11	11	11	11	11	11	11	11	11	11	11	11	11	11	12	12	11	22	22	22	12	12	11	11	12	12	11	12	12	12	22	11	12	11
Gga_rs10727591	3	50759525	22	12	12	22	11	22	22	22	12	11	12	11	12	22	12	12	12	12	12	22	11	11	12	11	11	22	22	11	12	12	12	11	11	11	12	12	12	11	11	11
Gga_rs10727606	3	91194787	11	11	11	11	11	11	11	11	11	11	11	11	11	11	11	11	11	11	11	11	11	11	11	11	11	11	11	11	11	11	11	11	11	11	11	11	11	11	11	11
Gga_rs10727658	1	197576025	22	22	22	22	12	22	11	12	12	22	11	12	12	11	11	22	22	11	12	11	12	12	11	11	11	11	12	11	11	11	11	11	11	11	11	11	11	11	11	11
Gga_rs10727661	23	5427552	22	12	12	11	11	22	11	12	11	11	11	12	12	11	11	11	12	12	11	11	22	22	22	22	22	22	22	22	22	22	22	22	22	22	22	22	22	22	22	22
Gga_rs10727716	21	3619188	11	11	11	11	11	11	11	11	11	11	11	11	11	11	11	11	11	11	11	11	11	11	11	11	11	11	11	11	11	11	11	11	11	11	11	11	11	11	11	11
Gga_rs10727730	5	8343063	11	11	11	11	11	11	11	11	11	11	11	11	11	11	11	11	11	11	11	11	11	11	11	11	11	11	11	11	11	11	11	11	11	11	11	11	11	11	11	11
Gga_rs10727756	22	2330331	11	22	12	12	11	11	11	11	11	11	12	11	11	11	11	11	11	11	11	11	11	11	22	12	11	11	11	11	11	12	11	11	12	11	12	11	11	11	12	11
Gga_rs10727759	4	63522575	44	44	44	44	44	44	44	44	44	44	44	44	44	44	44	44	44	44	44	44	44	44	24	44	44	44	44	24	44	44	44	44	44	44	44	44	44	44	44	44
Gga_rs10727774	18	5054134	12	11	12	11	11	11	12	11	11	12	11	11	11	12	11	11	12	22	11	12	12	12	22	11	11	22	12	12	11	11	12	11	11	12	12	22	12	12	22	12
Gga_rs10727790	8	17004857	22	22	22	22	22	22	22	22	22	22	22	22	22	22	22	22	22	22	22	22	22	22	22	22	22	22	22	22	22	22	22	22	22	22	22	22	22	22	22	22
Gga_rs10727792	1	148754669	22	22	24	24	22	22	22	22	24	24	22	22	22	22	22	22	24	22	22	22	22	22	22	22	22	22	22	22	22	22	22	22	22	22	22	22	22	22	22	22
Gga_rs10727801	1	87449090	22	22	22	22	22	22	22	22	22	22	22	22	22	22	22	22	22	22	22	22	22	22	22	22	22	22	22	22	22	22	22	22	22	22	22	22	22	22	22	22
Gga_rs10727820	24	314205	44	44	44	44	44	44	44	44	44	44	44	44	44	44	44	44	44	44	44	44	44	44	44	44	44	44	44	44	44	44	44	44	44	44	44	44	44	44	44	44
Gga_rs10727821	21	3704682	11	12	11	11	11	11	12	12	12	12	11	22	12	12	11	12	22	12	22	12	11	12	11	11	11	12	12	11	12	22	12	12	11	12	11	12	12	11	12	11
Gga_rs10727823	3	10489940	11	11	11	11	11	11	11	11	11	11	11	11	11	11	11	11	11	11	11	11	11	11	11	11	11	11	11	11	11	11	11	11	11	11	11	11	11	11	11	11
Gga_rs10727827	20	9688194	22	22	22	22	22	22	22	22	22	22	22	22	22	22	22	22	22	22	22	22	11	12	22	22	22	22	22	12	12	12	12	22	22	12	11	12	12	12	11	12
Gga_rs10727843	4	89386582	12	12	12	12	12	11	12	22	12	22	22	12	12	22	11	12	12	11	12	11	22	22	11	12	11	12	22	22	12	22	12	12	12	12	11	22	12	22	22	22
Gga_rs10727866	5	24995053	22	22	22	22	12	22	12	12	12	22	22	22	22	22	22	22	22	22	22	22	22	22	11	12	12	12	12	12	22	12	22	22	12	12	22	22	22	12	12	12
Gga_rs10727884	5	29143985	22	12	11	22	11	12	12	12	12	12	11	12	11	11	12	12	11	11	12	11	22	22	22	22	22	22	22	22	22	22	22	22	22	22	22	22	22	22	22	22
Gga_rs10727898	2	14948897	22	12	12	22	22	22	12	22	22	22	12	22	22	22	22	22	22	22	22	22	22	22	22	22	22	22	22	22	22	22	22	22	22	22	22	22	22	22	22	22
Gga_rs10727933	13	17747962	12	22	22	22	22	22	22	22	12	22	22	22	22	12	22	11	22	12	22	22	11	11	11	11	11	11	11	11	11	11	11	11	11	11	11	11	11	11	11	11
Gga_rs10727935	1	51307829	22	22	22	22	22	22	22	22	22	22	22	22	22	22	22	22	22	22	22	22	12	11	22	22	22	22	22	11	12	11	12	11	11	12	12	12	12	22	12	22
Gga_rs10727960	12	3488196	12	22	12	22	12	12	22	12	22	12	22	22	12	22	22	22	12	12	12	22	22	22	22	22	22	22	22	22	22	22	22	22	22	22	22	22	22	22	22	22
Gga_rs10727961	8	7084163	22	22	22	22	22	12	22	12	22	12	22	22	22	22	22	11	12	22	12	22	11	11	11	11	11	11	11	11	11	11	11	11	11	11	11	11	11	11	11	11
Gga_rs10727963	9	18726350	12	22	22	22	22	22	12	12	12	22	12	12	22	12	22	22	11	22	12	12	11	11	11	12	11	11	11	11	11	11	11	11	11	12	11	12	12	11	11	12
Gga_rs10727965	17	8902235	22	22	22	22	12	22	22	22	12	22	22	22	22	22	22	12	22	22	22	22	12	11	12	12	12	11	12	12	12	12	22	12	11	12	12	11	11	12	12	12
Gga_rs10727971	3	54366141	24	22	22	22	24	22	24	22	24	24	44	44	24	22	22	24	22	22	44	24	22	22	22	22	22	22	22	22	22	22	22	22	22	22	22	22	22	22	22	22
Gga_rs10727978	9	11744404	22	22	22	22	22	24	22	22	22	22	22	22	22	22	22	22	22	22	22	22	22	22	22	24	24	24	22	22	22	22	24	22	22	22	22	22	22	22	22	24
Gga_rs10727979	14	6003558	44	44	44	44	44	44	44	44	44	44	44	44	24	44	44	44	44	44	44	44	44	44	44	44	24	24	24	24	24	44	24	44	44	44	24	24	24	24	44	44
Gga_rs10728004	7	13606593	11	11	11	11	11	11	11	11	11	11	11	11	11	11	11	11	11	11	11	11	22	22	22	22	22	22	12	12	12	12	22	22	22	22	12	22	22	22	22	12
Gga_rs10728006	24	2933221	12	22	12	12	12	22	22	22	12	12	22	22	22	12	22	22	22	22	22	12	11	11	11	11	11	11	11	11	11	11	11	11	11	11	11	11	11	11	11	11
Gga_rs10728019	12	11941901	22	22	22	22	22	22	22	22	22	22	22	22	22	22	22	22	22	22	22	22	24	24	24	44	24	22	22	22	24	24	24	22	24	24	22	24	24	24	24	24
Gga_rs10728031	1	113579840	24	24	24	24	44	22	24	22	24	44	24	24	44	24	24	24	44	22	22	24	24	24	44	44	44	44	44	44	44	44	44	24	24	44	44	44	24	44	44	44
Gga_rs10728034	3	41850981	44	44	44	44	44	44	44	44	44	44	44	44	44	44	44	44	44	44	44	44	44	44	44	44	44	44	44	44	44	44	44	44	44	44	44	44	44	44	44	44
Gga_rs10728041	4	11381983	12	22	11	11	22	12	12	12	11	12	11	12	12	11	11	22	12	12	12	11	11	11	11	11	11	11	11	12	11	11	11	11	11	11	11	11	11	11	11	11
Gga_rs10728044	4	30443912	22	22	22	22	11	12	12	12	11	12	12	12	12	22	12	12	12	22	22	22	22	22	11	22	12	22	22	12	22	22	12	12	22	22	22	22	12	11	12	12
Gga_rs10728060	2	60569835	11	11	11	11	11	11	11	11	11	11	11	11	11	11	11	11	11	11	11	11	11	11	11	11	11	11	11	11	11	11	11	11	11	11	11	11	11	11	11	11
Gga_rs10728062	3	19985118	12	11	12	22	11	12	12	22	22	12	11	12	12	22	22	22	12	12	11	22	12	12	12	12	11	22	12	12	11	12	11	11	12	11	12	12	12	11	12	12
Gga_rs10728078	3	16450692	22	22	22	12	22	22	22	12	11	22	12	22	22	12	12	12	22	22	22	22	12	12	12	11	12	11	11	11	22	12	22	22	11	11	12	12	12	12	11	11
Gga_rs10728087	1	826289	11	11	11	12	11	11	12	11	11	12	12	11	11	11	12	12	11	11	12	11	12	22	12	12	12	12	11	11	12	12	11	11	11	12	11	12	22	11	11	12
Gga_rs10728139	1	199109785	22	22	22	22	22	22	22	22	22	22	22	22	22	22	22	22	22	22	22	22	22	22	22	22	22	22	22	22	22	22	22	22	22	22	22	22	22	22	22	22
Gga_rs10728156	7	13656397	12	12	11	12	12	11	12	12	12	11	12	22	12	12	12	11	11	11	12	11	11	11	11	11	11	11	12	12	12	12	11	11	11	11	12	11	11	11	11	12
Gga_rs10728160	2	98880500	11	11	11	11	11	11	11	11	11	11	11	11	11	11	11	11	11	11	11	11	11	11	11	11	11	11	11	11	11	11	11	11	11	11	11	11	11	11	11	11
Gga_rs10728163	1	34896094	22	22	22	22	22	22	22	22	22	22	22	22	22	22	22	22	22	22	22	22	22	24	22	24	24	24	24	44	24	44	24	24	44	24	24	22	24	44	44	24
Gga_rs10728177	7	2261611	24	24	44	24	22	22	22	24	22	22	24	22	22	22	24	24	24	24	22	22	44	24	24	44	44	22	24	24	22	22	22	22	22	22	24	22	22	22	24	22
Gga_rs10728213	15	9903266	22	12	22	12	12	11	12	11	12	12	22	11	22	22	12	22	22	12	12	11	22	22	22	22	22	22	22	22	22	22	22	22	22	22	22	22	22	22	22	22
Gga_rs10728230	8	43193	12	12	22	22	22	22	22	22	22	22	22	22	22	22	22	22	22	22	22	22	12	11	12	22	12	12	12	22	12	22	22	22	12	22	22	22	22	22	12	22
Gga_rs10728234	20	13045132	44	44	44	44	44	44	44	44	44	44	44	44	44	44	44	44	44	44	44	44	44	44	44	44	44	44	44	44	44	44	44	44	44	44	44	44	44	44	44	44
Gga_rs10728236	4	8730351	22	22	22	22	22	22	22	22	22	22	22	22	22	22	22	22	22	22	22	22	22	22	22	22	22	22	22	22	22	22	22	22	22	22	22	22	22	22	22	22
Gga_rs10728251	2	44892172	24	24	24	24	24	24	44	44	44	44	24	22	44	24	24	24	44	24	24	22	44	44	44	44	44	24	44	44	44	44	44	44	44	24	44	44	24	24	44	44
Gga_rs10728256	LGE22C19W28_E50C23	51128	22	22	22	22	22	22	22	22	22	22	22	22	22	22	22	22	22	22	22	22	22	22	12	22	12	22	22	12	22	22	22	12	12	22	22	22	22	22	22	12
Gga_rs10728262	1	44763190	11	11	11	11	11	11	11	11	11	11	11	11	11	11	11	11	11	11	11	11	11	11	11	11	11	11	11	11	11	11	11	11	11	11	11	11	11	11	11	11
Gga_rs10728292	3	110354174	22	22	22	22	22	22	22	22	22	22	22	22	22	22	22	22	22	22	22	22	22	22	22	22	22	22	22	12	12	12	22	12	22	22	22	22	22	22	12	22
Gga_rs10728305	4	5039882	22	22	22	22	22	22	22	22	22	22	22	22	22	22	22	22	22	22	22	22	22	22	22	22	22	22	22	22	22	22	22	22	22	22	22	22	22	22	22	22
Gga_rs10728310	2	141816399	22	22	22	22	22	22	22	22	22	22	22	22	22	22	22	22	22	22	22	22	22	22	22	22	22	22	22	22	22	22	22	22	22	22	22	22	22	22	22	22
Gga_rs10728318	1	39635145	22	12	11	11	22	12	12	12	12	11	12	12	22	12	12	12	12	12	12	11	22	22	22	12	12	22	22	22	12	12	22	12	12	12	12	22	22	12	22	11
Gga_rs10728329	1	83248503	11	11	11	11	11	11	11	11	11	11	11	11	11	11	11	11	11	11	11	11	11	11	11	11	11	11	11	11	11	11	11	11	11	11	11	11	11	11	11	11
Gga_rs10728373	7	32096703	11	11	11	11	11	12	11	11	22	12	12	11	12	12	11	22	12	11	12	12	11	11	11	11	11	11	11	11	11	11	11	11	11	11	11	11	11	11	11	11
Gga_rs10728387	19	5113894	22	22	12	12	22	12	22	11	12	12	11	12	12	11	12	22	12	12	22	12	22	22	11	12	22	12	12	12	11	12	11	12	12	11	12	11	11	22	11	22
Gga_rs10728389	3	81848278	12	11	12	12	11	12	12	12	11	11	12	12	12	12	11	11	11	12	12	12	12	12	11	12	12	12	12	12	22	22	12	22	12	22	12	22	12	12	11	12
Gga_rs10728396	5	41295749	22	22	22	22	22	22	22	22	22	22	22	22	22	22	22	22	22	22	22	22	22	22	22	22	22	22	22	22	22	22	22	22	22	22	22	22	22	22	22	22
Gga_rs10728418	11	21898949	12	11	11	11	11	11	11	12	11	11	11	11	12	11	12	11	12	12	11	12	11	11	11	11	12	11	11	11	11	11	11	11	11	11	11	11	11	11	11	11
Gga_rs10728427	12	13378473	11	11	11	11	11	11	11	11	11	11	11	11	11	11	11	11	11	11	11	11	11	11	11	11	11	11	11	11	11	11	11	11	11	11	11	11	11	11	11	11
Gga_rs10728455	20	5334982	12	22	12	11	12	22	12	22	12	11	11	12	11	22	11	11	11	22	11	12	12	11	11	11	11	11	11	11	11	12	12	11	11	11	11	22	11	11	12	11
Gga_rs10728481	23	5357484	11	11	11	11	11	11	11	11	11	11	11	11	11	11	11	11	11	11	11	11	11	11	11	11	11	11	11	11	11	11	11	11	11	11	11	11	11	11	11	11
Gga_rs10728486	13	10197877	22	22	22	22	22	22	22	12	22	22	22	22	22	22	12	22	22	22	22	12	11	12	12	12	22	11	11	11	12	12	12	12	22	12	12	12	12	11	11	11
Gga_rs10728502	5	46146879	11	11	11	11	11	11	11	11	11	11	11	11	11	11	11	11	11	11	11	11	11	11	11	11	11	11	11	11	11	11	11	11	11	11	11	11	11	11	11	11
Gga_rs10728503	17	2099787	22	22	12	22	12	12	11	12	12	12	22	22	12	11	11	12	22	12	22	12	12	12	22	12	22	22	22	22	22	22	22	12	12	12	22	22	22	22	12	22
Gga_rs10728515	15	6318420	22	22	22	22	22	22	22	22	22	22	22	22	22	22	22	22	22	22	22	22	22	22	22	22	22	22	22	22	22	22	22	22	22	22	22	22	22	22	22	22
Gga_rs10728539	13	17537992	22	22	22	22	22	22	22	22	22	22	22	22	22	22	22	22	22	22	22	22	22	22	22	22	22	22	22	22	22	22	22	22	22	22	22	22	22	22	22	22
Gga_rs10728553	5	27848813	11	11	11	11	11	11	11	11	11	11	11	11	11	11	11	11	11	11	11	11	11	11	11	11	11	11	11	11	11	11	11	11	11	11	11	11	11	11	11	11
Gga_rs10728555	28	1329656	22	22	22	22	22	22	22	22	22	22	22	22	22	22	22	22	22	22	22	22	12	22	22	12	22	12	12	12	22	22	12	22	22	12	22	11	22	12	12	12
Gga_rs10728556	4	11739755	11	11	11	11	11	11	11	11	12	11	12	11	11	12	11	11	11	11	11	12	11	11	11	11	11	11	11	12	11	11	11	11	11	11	11	11	11	11	11	11
Gga_rs10728557	3	108243652	11	11	11	11	11	11	11	11	11	11	11	11	11	11	11	11	11	11	11	11	12	12	12	11	12	11	11	11	11	11	12	11	11	11	12	11	11	11	11	11
Gga_rs10728585	7	13733153	22	22	22	22	22	22	22	22	22	22	22	22	22	22	22	22	22	22	22	22	22	22	22	22	22	22	22	22	22	22	22	22	22	22	22	22	22	22	22	22
Gga_rs10728586	5	28859495	11	12	11	11	11	11	11	12	11	11	11	11	11	11	11	11	11	11	12	11	11	11	12	11	11	11	12	11	11	11	11	11	12	11	11	11	11	12	11	12
Gga_rs10728596	5	16150739	22	22	12	22	22	12	22	22	12	22	11	22	12	22	12	22	22	22	22	22	22	22	22	22	22	22	22	22	22	22	22	22	22	22	22	22	22	22	22	22
Gga_rs10728611	3	57773204	44	44	44	44	44	44	44	44	44	44	44	44	44	44	44	44	44	44	44	44	44	44	24	24	44	22	22	44	44	44	24	44	24	44	44	24	24	44	44	24
Gga_rs10728620	Z	22387697	22	22	22	22	22	22	22	22	22	22	22	22	22	22	22	22	22	22	22	22	22	22	22	22	22	22	22	22	22	22	22	22	22	22	22	22	22	22	22	22
Gga_rs10728630	28	3762895	22	22	22	22	22	22	22	22	22	22	22	22	22	22	22	22	22	22	22	22	22	22	22	22	22	22	22	22	22	22	22	22	22	22	22	22	22	22	22	22
Gga_rs10728639	4	16863366	22	12	12	12	12	22	22	12	22	12	12	12	12	12	22	22	22	22	12	12	11	11	11	11	11	11	11	11	11	11	11	11	11	11	11	11	11	11	11	11
Gga_rs10728642	6	10447443	22	22	22	22	22	22	22	22	22	22	22	22	22	22	22	22	22	22	22	22	11	12	11	12	12	12	12	11	22	12	11	12	11	22	11	22	12	11	12	11
Gga_rs10728652	28	1970193	11	11	12	12	11	11	11	11	12	11	12	11	11	11	11	22	12	11	12	12	11	11	11	11	12	11	11	11	11	11	11	11	11	11	11	11	11	11	11	12
Gga_rs10728670	1	183550218	22	22	22	22	22	22	22	22	22	22	22	22	22	22	22	22	22	22	22	22	11	12	22	12	12	12	22	11	12	12	12	22	22	12	12	12	12	22	12	22
Gga_rs10728715	2	3138896	22	22	22	22	22	22	22	22	22	22	22	22	22	22	22	22	22	22	22	22	22	22	22	22	22	22	22	22	22	22	22	22	22	22	22	22	22	22	22	22
Gga_rs10728718	28	2611606	11	12	22	22	22	11	12	12	12	12	11	22	22	12	11	12	11	22	22	22	22	22	22	22	22	22	22	22	22	22	22	22	22	22	22	22	22	22	22	22
Gga_rs10728722	13	12395595	11	11	11	11	11	11	11	11	11	11	11	11	11	11	11	11	11	11	11	11	11	11	11	11	11	11	11	11	11	11	11	12	11	11	11	11	11	11	11	11
Gga_rs10728732	6	3246308	11	11	11	11	11	11	11	11	11	11	11	11	11	11	11	11	11	11	11	11	22	22	22	22	22	22	22	22	11	11	22	12	12	22	22	22	22	22	22	22
Gga_rs10728738	9	6424478	12	11	11	12	11	12	11	11	11	11	12	12	12	11	11	12	12	11	22	12	22	22	12	12	22	12	11	22	12	11	12	12	12	12	12	12	12	12	12	11
Gga_rs10728741	Z	55614623	22	22	22	22	22	22	22	22	22	22	22	22	22	22	22	22	22	22	22	22	22	22	22	22	22	22	22	22	22	22	22	22	22	22	22	22	22	22	22	22
Gga_rs10728746	3	99138841	12	11	12	22	12	12	22	12	22	12	12	22	12	12	11	12	12	22	12	12	11	11	11	11	11	11	11	11	11	11	11	11	11	11	11	11	11	11	11	11
Gga_rs10728825	1	156889507	11	11	11	11	11	11	11	11	11	11	11	11	11	11	11	11	11	11	11	11	22	22	12	12	12	11	12	12	22	22	12	12	12	12	12	12	12	12	22	12
Gga_rs10728837	17	6406083	22	22	22	22	22	22	22	22	22	22	22	22	22	22	22	22	22	22	22	22	22	22	22	22	22	22	22	22	22	22	22	22	22	22	22	22	22	22	22	22
Gga_rs10728853	5	56950066	12	12	12	11	11	11	12	11	12	11	11	11	11	11	11	11	11	11	12	11	11	11	12	11	11	12	22	12	11	11	12	11	11	12	11	12	12	11	12	12
Gga_rs10728862	1	200071136	22	12	12	12	12	22	22	22	22	22	12	22	22	22	22	22	22	22	12	12	22	22	22	22	22	22	22	22	22	22	22	22	22	22	22	22	22	22	22	22
Gga_rs10728869	27	3399250	11	11	11	11	11	11	11	11	11	11	11	11	11	11	11	11	11	11	11	11	22	12	22	12	11	22	22	12	12	22	12	12	12	22	12	12	12	22	22	12
Gga_rs10728910	3	107746854	11	11	11	11	11	11	11	11	11	11	11	11	11	11	11	11	11	11	11	11	11	11	11	11	11	11	11	11	11	11	11	11	11	11	11	11	11	11	11	11
Gga_rs10728911	Z	53398395	11	11	11	11	11	11	11	11	11	11	11	11	11	11	11	11	11	11	11	11	11	11	11	11	11	11	11	11	11	11	11	11	11	11	11	11	11	11	11	11
Gga_rs10728914	17	7536737	11	11	11	11	11	11	11	11	11	11	11	11	11	11	11	11	11	11	11	11	12	12	12	12	12	12	11	12	11	11	22	11	11	11	12	12	12	12	11	11
Gga_rs10728923	8	4353926	0	0	0	0	0	0	0	0	0	0	0	0	0	0	0	0	0	0	0	0	0	0	0	0	0	0	0	0	0	0	0	0	0	0	0	0	0	0	0	0
Gga_rs10728941	3	59684031	22	22	22	22	22	22	22	22	22	22	22	22	22	22	22	22	22	22	22	22	22	22	22	22	22	22	22	22	22	22	22	22	22	22	22	22	22	22	22	22
Gga_rs10728946	19	7320685	11	11	11	11	11	11	11	11	11	11	11	11	11	11	11	11	11	11	11	11	11	11	11	11	11	11	11	11	11	11	11	11	11	11	12	11	11	11	11	11
Gga_rs10728959	4	31720398	11	11	11	11	11	11	11	11	11	11	11	11	11	11	11	11	11	11	11	11	11	11	11	11	11	11	11	11	11	11	11	11	11	11	11	11	11	11	11	11
Gga_rs10728975	8	29461390	12	12	11	12	12	11	11	12	11	12	12	11	11	12	12	11	12	11	11	11	22	12	22	22	22	12	22	12	22	22	22	22	22	22	22	22	22	22	22	22
Gga_rs10728978	19	6875731	22	22	22	22	22	22	22	22	22	22	22	22	22	22	22	22	22	22	22	22	12	12	22	22	22	22	22	22	12	12	22	22	12	22	22	22	22	22	22	22
Gga_rs10728987	3	11151735	11	12	22	11	11	11	11	12	11	11	11	11	12	11	11	11	11	12	12	11	11	12	12	12	11	11	12	12	22	22	12	12	12	11	12	22	22	11	12	11
Gga_rs10728994	4	16672294	22	12	11	12	12	22	22	12	22	12	12	12	12	22	22	22	22	22	12	12	11	11	11	11	11	11	11	11	11	11	11	12	11	11	11	11	11	11	11	11
Gga_rs10729001	2	38822770	22	22	22	22	22	22	22	22	22	22	22	22	22	22	22	22	22	22	22	22	12	12	12	11	11	22	22	11	11	11	11	11	11	12	22	12	12	22	11	11
Gga_rs10729009	4	2459548	12	22	22	22	12	12	11	22	22	22	22	12	12	22	22	12	22	12	12	12	11	11	12	11	22	12	11	11	22	22	12	11	11	11	12	12	12	11	12	11
Gga_rs10729022	2	154841726	12	12	12	12	12	22	22	12	11	12	12	12	22	22	12	12	12	11	22	11	22	22	22	22	22	22	22	22	22	22	22	22	22	22	22	22	22	22	22	22
Gga_rs10729052	23	2474205	11	11	11	11	11	11	11	11	11	11	11	11	11	11	11	11	11	11	11	11	12	11	22	12	12	11	12	11	11	11	12	11	11	11	12	11	12	12	12	22
Gga_rs10729078	24	5297054	22	22	12	22	12	22	12	12	11	12	22	11	12	12	12	12	22	22	11	12	12	12	22	22	22	12	22	22	22	22	22	22	22	22	12	22	22	12	12	12
Gga_rs10729079	26	3440390	22	22	22	22	22	22	22	22	22	22	22	22	22	22	22	22	22	22	22	22	22	22	22	22	22	22	22	22	22	22	22	22	22	22	22	22	22	22	22	22
Gga_rs10729083	1	80453228	22	22	22	22	22	22	22	22	22	22	22	22	22	22	22	22	22	22	22	22	22	22	22	22	22	22	22	22	22	22	22	22	22	22	22	22	22	22	22	22
Gga_rs10729101	12	2970616	11	11	11	11	11	11	11	11	11	11	11	11	11	11	11	11	11	11	11	11	11	11	12	11	11	11	11	12	11	11	12	11	11	12	12	11	12	22	12	22
Gga_rs10729103	26	4778204	22	11	22	11	22	11	11	22	22	11	11	22	22	11	11	12	12	11	11	11	12	12	12	11	11	11	11	11	12	12	11	11	12	12	12	11	11	11	11	11
Gga_rs10729122	28	3839516	12	11	12	22	12	12	22	22	12	22	12	22	22	22	22	22	12	12	22	22	12	11	11	11	11	11	11	12	11	11	11	11	12	11	22	11	11	11	11	11
Gga_rs10729145	18	8882200	22	12	12	22	22	22	12	22	22	12	22	22	22	22	22	22	12	12	22	22	11	11	12	12	11	22	22	22	11	12	12	12	12	22	11	22	12	22	12	12
Gga_rs10729155	6	12314119	22	22	22	22	22	22	22	22	22	22	22	22	22	22	22	22	22	22	22	22	11	11	12	11	11	11	11	12	22	22	12	12	22	11	12	11	11	11	12	11
Gga_rs10729173	21	3009557	11	11	11	11	11	11	11	11	11	11	11	11	11	11	11	11	11	12	11	11	11	12	12	22	22	12	12	12	12	11	12	12	22	12	22	12	12	22	12	22
Gga_rs10729208	15	5261195	22	11	12	12	11	11	12	11	12	12	12	11	11	12	11	11	11	11	11	12	11	11	11	11	11	11	11	12	11	11	11	11	11	11	12	12	12	12	11	12
Gga_rs10729212	14	9127190	12	12	11	12	12	12	22	12	11	12	11	12	12	22	11	12	11	22	12	12	22	12	12	22	22	12	22	22	22	12	12	22	22	22	12	12	11	22	22	22
Gga_rs10729213	4	33265260	12	22	22	22	12	12	22	11	12	12	11	12	12	12	11	12	12	12	12	12	22	22	22	22	22	22	22	22	22	22	22	22	22	22	22	22	22	22	22	22
Gga_rs10729227	14	4011416	44	44	44	44	44	44	44	44	44	44	44	44	44	44	44	44	44	44	44	44	44	44	44	44	44	44	44	44	44	44	44	44	44	44	44	44	44	44	44	44
Gga_rs10729248	12	13433897	22	22	22	22	22	22	22	22	22	22	22	22	22	22	22	22	22	22	22	22	22	22	22	22	22	22	22	22	22	22	22	22	22	22	22	22	22	22	22	22
Gga_rs10729256	3	32062049	12	11	11	11	11	12	11	12	11	11	11	12	22	11	11	12	11	11	12	11	22	12	12	11	12	11	11	11	12	11	11	12	11	11	11	11	11	11	11	11
Gga_rs10729265	10	11380407	22	12	12	12	12	22	12	22	12	22	22	22	22	12	12	22	22	22	12	22	11	11	11	11	11	11	11	11	11	11	11	11	11	11	11	11	11	11	11	11
Gga_rs10729280	18	10668246	11	11	11	11	12	11	12	11	11	11	11	12	12	11	11	11	11	11	11	11	11	11	11	12	12	11	11	11	11	11	12	11	11	11	12	11	12	11	11	11
Gga_rs10729390	18	7152167	22	12	12	12	12	22	22	12	22	22	12	12	12	12	22	22	22	12	12	12	12	22	12	11	11	11	11	11	11	11	11	11	11	11	11	11	11	11	11	11
Gga_rs10729398	2	7782477	22	22	22	22	22	22	22	22	22	22	22	22	22	22	22	22	22	22	22	22	22	22	22	22	22	22	22	22	22	22	22	22	22	22	22	22	22	22	22	22
Gga_rs10729419	1	195048803	22	22	22	22	22	22	22	22	22	22	22	22	22	22	22	22	22	22	22	22	22	22	22	22	22	22	22	22	22	22	22	22	22	22	22	22	22	22	22	22
Gga_rs10729447	2	143531740	22	12	22	22	12	12	22	22	22	22	22	22	22	22	12	22	12	12	22	22	11	11	11	11	11	11	11	11	11	11	11	11	11	11	11	11	11	11	11	11
Gga_rs10729451	9	13527876	22	22	22	22	22	12	22	22	22	22	12	12	12	22	22	22	12	22	22	12	12	12	12	22	22	12	22	22	12	12	12	12	12	22	22	22	12	22	22	22
Gga_rs10729464	2	145394510	11	11	11	11	11	11	11	11	11	11	11	11	11	11	11	11	11	11	11	11	22	22	22	22	22	22	22	22	22	22	22	22	22	22	22	22	22	22	22	22
Gga_rs10729466	15	5335013	22	22	22	22	22	22	22	22	22	22	22	22	22	22	22	22	22	22	22	22	22	22	22	22	22	22	22	22	22	22	22	22	22	22	22	22	22	22	22	22
Gga_rs10729486	9	3232197	11	11	11	11	11	11	11	11	11	11	11	11	11	11	11	11	11	11	11	11	11	11	11	11	11	11	11	11	11	11	11	11	11	11	11	11	11	11	11	11
Gga_rs10729499	1	995827	11	11	11	11	11	11	11	11	11	11	11	11	11	11	11	11	11	11	11	11	11	11	11	11	11	11	11	11	11	11	11	11	11	11	11	11	11	11	11	11
Gga_rs10729508	5	61452843	11	11	11	11	11	11	11	11	11	11	11	11	11	11	11	11	11	11	11	11	11	11	11	11	11	11	11	12	11	11	11	12	12	11	11	11	11	11	11	11
Gga_rs10729511	2	99620778	22	22	22	12	11	12	22	12	22	22	12	22	22	22	22	22	22	12	22	22	11	12	12	12	22	11	12	11	22	12	11	22	12	11	22	22	12	12	12	12
Gga_rs10729520	Z	13006371	22	22	22	22	22	22	22	22	22	22	22	22	22	22	22	22	22	22	22	22	22	22	22	22	22	22	22	22	22	22	22	22	22	22	22	22	22	22	22	22
Gga_rs10729530	3	68646186	22	22	22	22	22	22	22	22	22	22	22	22	22	22	22	22	22	22	22	22	22	22	22	22	22	22	22	22	22	22	22	22	22	22	22	22	22	22	22	22
Gga_rs10729549	6	18640426	11	12	22	12	12	12	11	12	12	12	11	12	12	12	11	12	12	12	22	12	22	22	22	22	22	22	22	22	12	12	22	12	12	22	22	22	22	22	22	22
Gga_rs10729555	24	1170936	11	11	11	11	11	11	11	11	11	11	11	11	11	11	11	11	11	11	11	11	22	12	12	12	12	22	22	12	22	12	22	22	22	12	12	22	22	12	22	12
Gga_rs10729557	1	4279411	22	22	22	12	22	22	12	22	22	12	22	22	22	22	12	22	12	12	22	22	12	12	11	12	12	12	12	12	11	11	12	11	12	22	11	22	22	12	22	12
Gga_rs10729558	21	2427879	11	11	11	11	11	11	11	11	11	11	11	11	11	11	11	11	11	11	11	11	11	11	11	11	11	12	12	11	22	12	12	12	12	12	12	12	12	11	12	11
Gga_rs10729598	7	16524147	11	12	11	11	12	11	11	11	12	11	11	12	11	11	11	11	11	11	12	11	11	11	11	11	11	11	11	11	11	11	11	11	11	11	11	11	11	11	11	11
Gga_rs10729605	5	60544675	12	11	11	12	11	12	11	11	11	11	11	11	11	11	11	11	11	11	11	11	11	11	11	11	11	11	11	11	11	11	11	11	11	11	11	11	11	11	11	11
Gga_rs10729613	2	121593463	22	12	22	22	12	12	12	22	11	12	22	12	12	11	12	11	12	22	12	12	11	11	11	11	11	11	11	11	11	11	12	11	11	11	11	11	11	11	11	11
Gga_rs10729643	7	558735	22	22	22	22	22	22	22	22	22	22	22	22	22	22	22	22	22	22	22	22	22	22	22	22	22	22	22	22	22	22	22	22	22	22	22	22	22	22	22	22
Gga_rs10729646	20	10400368	22	22	22	22	22	22	22	22	22	22	22	22	22	22	22	22	22	22	22	22	22	22	11	22	22	12	11	22	12	12	11	11	12	12	12	12	12	12	22	12
Gga_rs10729660	12	20257720	11	11	11	11	11	11	11	11	11	11	11	11	11	11	11	11	11	11	11	11	12	12	12	11	11	22	12	12	12	22	11	22	22	12	22	12	22	11	11	11
Gga_rs10729662	20	5207606	12	22	12	11	12	22	12	22	12	11	11	12	11	22	12	11	11	22	11	12	12	11	11	22	11	12	11	12	12	12	22	22	12	11	12	22	12	12	12	12
Gga_rs10729665	10	12928029	22	11	12	12	12	22	12	22	12	22	22	22	22	12	12	22	22	22	12	22	11	11	11	11	11	11	11	11	11	11	11	11	11	11	11	11	11	11	11	11
Gga_rs10729674	Z	23469252	22	22	22	22	22	22	22	22	22	22	22	22	22	22	22	22	22	22	22	22	22	22	22	22	22	22	22	22	22	22	22	22	22	22	22	22	22	22	22	22
Gga_rs10729685	7	12514023	22	22	22	22	22	22	22	22	22	22	22	22	22	22	22	22	22	22	22	22	22	22	22	22	22	22	22	22	22	22	22	22	22	22	22	22	22	22	22	22
Gga_rs10729700	2	32929834	11	11	11	11	11	12	11	11	12	11	11	11	11	11	11	11	11	11	11	11	11	11	12	11	11	11	12	11	12	12	12	11	11	11	11	11	11	11	11	11
Gga_rs10729720	3	67517313	12	11	12	12	22	11	12	22	12	12	12	11	11	22	12	12	11	12	12	22	11	12	11	11	11	22	22	22	11	11	22	12	11	12	11	11	11	12	22	11
Gga_rs10729722	18	9487106	11	11	11	11	11	11	11	11	11	11	11	11	11	11	11	11	11	11	11	11	11	11	12	12	11	22	22	22	11	12	12	12	12	22	11	12	11	22	11	12
Gga_rs10729731	Z	16073550	44	44	44	44	44	44	44	44	44	44	44	44	44	44	44	44	44	44	44	44	44	44	44	44	44	44	44	44	44	44	44	44	44	44	44	44	44	44	44	44
Gga_rs10729736	22	417239	44	44	44	44	44	44	44	44	44	44	44	44	44	44	44	44	44	44	44	44	44	44	44	44	44	44	44	44	44	44	44	44	44	44	44	44	44	44	44	44
Gga_rs10729807	27	4621348	12	11	11	11	12	12	11	11	11	11	22	12	12	11	11	11	11	11	12	12	22	12	12	12	11	11	11	11	12	12	11	12	12	12	11	12	12	11	12	11
Gga_rs10729824	19	8535189	24	24	24	22	24	22	22	24	24	22	22	24	24	22	24	24	22	24	22	22	44	44	22	24	24	22	22	44	44	44	22	24	44	24	24	22	24	24	22	24
Gga_rs10729827	7	3619538	22	22	22	22	12	12	22	12	12	12	12	22	22	11	12	22	12	22	22	22	22	22	22	22	22	12	22	22	22	22	22	22	22	12	22	22	12	22	22	22
Gga_rs10729848	2	105705012	12	12	22	22	22	22	12	22	22	22	12	12	22	22	12	12	12	22	22	22	11	12	12	11	11	11	11	11	11	22	12	11	12	0	11	12	12	11	11	0
Gga_rs10729850	20	5446722	22	22	24	44	24	22	24	22	24	44	44	24	44	22	44	44	44	22	44	24	24	22	22	22	22	22	22	22	22	24	24	22	22	22	22	44	22	22	24	22
Gga_rs10729859	18	7808779	11	22	12	12	12	12	12	12	11	12	12	12	12	11	12	11	11	11	12	12	22	12	12	22	22	22	22	22	22	22	22	22	22	22	22	22	22	22	22	22
Gga_rs10729906	24	4430959	22	22	22	22	22	22	22	22	22	22	22	22	22	22	22	22	22	22	22	22	22	22	22	22	22	22	22	22	22	22	22	22	22	22	22	22	22	22	22	22
Gga_rs10729915	13	15690553	11	11	11	11	11	11	11	11	11	11	11	11	11	11	11	11	11	11	11	11	22	12	22	22	22	22	22	12	12	12	22	11	22	12	11	11	22	12	22	12
Gga_rs10729928	1	25060262	11	11	11	11	11	11	11	11	11	11	11	11	11	11	11	11	11	11	11	11	11	11	11	11	11	11	11	11	11	11	11	11	11	11	11	11	11	11	11	11
Gga_rs10729948	22	2718144	12	12	11	11	22	12	11	11	12	12	12	12	12	11	11	22	11	22	12	11	11	11	11	11	11	11	11	11	11	11	11	11	11	11	11	11	11	11	11	11
Gga_rs10729988	1	141721320	22	11	11	11	12	12	12	12	22	11	12	22	11	11	12	22	11	12	22	12	22	22	22	22	22	22	22	22	22	22	22	22	22	22	22	22	22	22	22	22
Gga_rs10730000	1	78802804	22	22	22	22	22	22	22	22	22	22	22	22	22	22	22	22	22	22	22	22	22	22	22	22	22	22	22	22	22	22	22	22	22	22	22	22	22	22	22	22
Gga_rs10730009	12	19938682	22	22	22	22	22	22	22	22	22	22	22	22	22	22	22	22	22	22	22	22	22	22	22	22	22	22	22	22	22	22	22	22	22	22	22	22	22	22	22	22
Gga_rs10730027	18	10589631	11	11	11	11	11	11	11	11	11	11	11	11	11	11	11	11	11	11	11	11	11	11	11	11	11	11	11	11	11	11	11	11	11	11	11	11	11	11	11	11
Gga_rs10730056	9	25338897	11	11	11	11	11	11	11	11	11	11	11	11	11	11	11	12	11	11	11	11	12	11	11	12	11	11	11	12	11	11	11	11	11	12	11	11	11	12	11	11
Gga_rs10730060	17	7702215	11	11	11	11	11	11	11	11	11	11	11	11	11	11	11	11	11	11	11	11	11	11	11	11	11	11	11	11	11	11	11	11	11	11	11	11	11	11	11	11
Gga_rs10730062	1	115849848	11	11	11	11	11	11	11	11	11	11	11	11	11	11	11	11	11	11	11	11	11	11	11	11	12	11	11	11	11	11	12	11	11	11	11	11	11	11	11	12
Gga_rs10730069	9	16366749	11	11	11	11	11	11	11	11	11	11	11	11	11	11	11	11	11	11	11	11	11	11	11	11	11	11	11	11	11	11	11	11	11	11	11	11	11	11	11	11
Gga_rs10730079	1	91098017	22	11	11	11	11	11	11	11	11	12	11	11	11	11	11	11	11	11	11	11	22	22	22	22	22	22	22	22	22	22	22	22	22	22	22	22	22	22	22	22
Gga_rs10730088	3	3111929	11	11	11	11	11	11	11	11	11	11	11	11	11	11	11	11	11	11	11	11	11	11	11	11	12	11	12	11	12	12	11	11	11	11	11	11	11	11	12	12
Gga_rs10730089	5	34613912	22	22	22	22	22	22	22	22	12	22	22	22	12	22	22	22	22	22	22	22	11	11	12	12	22	11	12	11	11	11	11	11	11	12	11	11	11	12	12	22
Gga_rs10730113	2	144331563	22	22	22	22	22	22	22	22	22	22	22	22	22	22	22	22	22	22	22	22	11	11	11	11	11	11	11	11	11	11	11	11	11	11	11	11	11	11	11	11
Gga_rs10730120	19	4826700	12	12	22	22	12	12	12	22	12	12	12	12	12	22	12	11	12	12	11	22	11	11	11	11	11	11	11	11	11	11	11	11	11	11	11	11	11	11	11	11
Gga_rs10730121	4	11292338	11	11	11	11	11	11	11	11	11	11	11	11	11	11	12	11	11	11	11	12	22	22	22	22	22	22	22	12	22	22	22	22	22	22	22	22	22	22	22	22
Gga_rs10730128	13	809649	22	12	22	12	22	22	12	22	22	12	12	11	22	22	12	12	12	22	22	22	22	22	22	22	22	22	22	22	22	22	22	22	22	22	22	22	22	22	22	22
Gga_rs10730142	27	1034496	11	11	12	11	11	22	12	12	11	11	11	12	11	12	12	12	12	11	11	12	12	12	12	12	22	22	22	12	12	11	12	11	11	22	22	22	22	12	12	12
Gga_rs10730169	27	1021159	11	11	11	11	11	11	11	11	11	11	11	11	11	11	11	11	11	11	11	11	11	11	0	0	11	22	22	11	11	11	11	11	11	11	11	0	0	0	0	0
Gga_rs10730173	2	105260673	44	44	44	44	44	44	44	24	24	24	24	24	24	24	44	24	24	24	44	44	44	44	44	44	44	44	44	44	24	44	44	44	44	44	44	24	24	44	44	44
Gga_rs10730181	25	1999729	11	11	11	11	11	11	11	11	11	11	11	11	11	11	11	11	11	11	11	11	11	11	11	11	11	11	11	11	11	11	11	11	11	11	11	11	11	11	11	11
Gga_rs10730189	15	1327048	11	11	11	11	11	11	11	11	11	11	11	11	11	11	11	11	11	11	11	11	11	11	11	11	11	11	11	11	11	11	11	11	11	11	11	11	11	12	11	11
Gga_rs10730261	19	7902025	22	22	12	12	22	22	12	22	22	22	22	22	12	12	22	22	22	22	12	12	22	22	22	22	22	22	22	22	22	22	22	22	22	22	22	22	22	22	22	22
Gga_rs10730273	19	3227018	11	22	22	22	22	12	12	12	11	12	12	12	22	12	22	12	12	22	11	22	11	11	11	11	11	11	11	11	11	11	11	11	11	11	11	11	11	11	11	11
Gga_rs10730274	10	21946440	22	12	12	12	12	12	12	22	22	12	22	22	12	22	12	22	22	22	12	12	22	22	22	22	22	22	22	22	22	22	22	22	22	22	22	22	22	22	22	22
Gga_rs10730304	10	19612248	12	22	12	12	12	22	22	22	22	12	12	11	22	22	22	22	11	11	12	12	22	22	22	22	22	22	22	22	22	22	22	22	22	22	22	22	22	22	22	22
Gga_rs10730326	1	114602957	22	22	22	22	11	11	12	11	22	12	22	12	11	11	22	12	12	22	22	12	12	12	22	22	22	22	22	22	22	22	22	22	22	22	22	22	22	22	22	22
Gga_rs10730343	1	70288397	22	22	22	22	22	22	22	22	22	22	22	22	22	22	22	22	22	22	22	22	22	22	22	22	22	22	22	22	22	22	22	22	22	22	22	22	22	22	22	22
Gga_rs10730351	1	40105385	12	12	22	22	12	22	12	22	12	22	22	12	11	22	22	12	22	22	22	22	22	22	22	22	22	22	22	22	22	22	22	22	22	22	22	22	22	22	22	22
Gga_rs10730362	22	2746567	11	11	11	11	11	11	11	11	11	11	11	11	11	11	11	11	11	11	11	11	11	11	11	11	11	11	11	11	11	11	11	11	11	11	11	11	11	11	11	11
Gga_rs10730363	28	1163570	11	11	11	11	11	11	11	11	11	11	11	11	11	11	11	11	11	11	11	11	11	11	11	11	11	11	11	11	11	11	11	11	11	11	11	11	11	11	11	11
Gga_rs10730388	1	159120737	11	11	11	11	11	11	11	11	11	11	11	11	11	11	11	11	11	11	11	11	11	11	11	11	11	11	11	11	11	11	11	11	11	11	11	11	11	11	11	11
Gga_rs10730415	27	3382389	11	11	11	11	11	11	11	11	11	11	11	11	11	11	11	11	11	11	11	11	22	22	22	22	22	22	22	22	22	22	22	22	22	22	22	22	22	22	22	22
Gga_rs10730431	1	198545126	22	22	22	22	22	22	22	22	22	22	22	22	22	12	22	22	22	11	22	22	22	22	22	22	22	22	22	22	22	22	22	22	22	22	22	22	22	22	22	22
Gga_rs10730439	23	194093	12	11	11	11	11	12	11	11	11	11	11	12	11	12	11	11	11	12	11	11	12	12	12	11	11	12	22	12	22	22	11	12	12	22	12	12	12	12	12	22
Gga_rs10730456	19	5362901	22	22	22	22	22	22	22	22	22	22	22	22	22	22	22	22	22	22	22	22	22	22	44	24	22	24	24	24	44	24	44	24	24	44	24	44	44	22	44	22
Gga_rs10730501	17	7520750	22	22	22	12	22	22	22	22	22	12	22	22	22	22	22	22	12	22	22	22	22	22	22	22	22	22	22	22	22	22	22	22	22	22	22	22	22	22	22	22
Gga_rs10730529	2	57063159	11	11	11	11	11	11	11	11	11	11	11	11	11	11	11	11	11	11	11	11	11	11	11	11	11	11	11	11	11	11	11	11	11	11	11	11	11	11	11	11
Gga_rs10730591	3	91145597	11	11	11	11	11	12	11	11	11	11	11	11	11	11	11	11	11	11	11	11	11	12	11	22	22	12	12	22	12	12	12	12	12	12	12	11	12	12	12	22
Gga_rs10730595	2	50066345	11	11	11	11	11	11	11	11	11	11	11	11	11	11	11	11	11	11	11	11	11	11	11	11	11	11	11	11	11	11	11	11	11	11	11	11	11	11	11	11
Gga_rs10730609	6	12344983	11	11	11	11	11	11	11	11	11	11	11	11	11	11	11	11	11	11	11	11	11	11	11	11	11	11	11	11	11	11	11	11	11	11	11	11	11	11	11	11
Gga_rs10730654	19	4969210	44	44	44	44	44	44	44	44	44	44	44	44	44	44	44	44	44	44	44	44	22	22	44	24	24	24	22	22	24	24	44	24	24	44	22	24	24	24	24	24
Gga_rs10730679	5	52131990	22	22	22	22	22	22	22	22	22	22	22	22	22	22	22	22	22	22	22	22	22	22	22	22	22	22	22	22	22	22	22	22	22	22	22	22	22	22	22	22
Gga_rs10730688	19	4882429	22	22	22	22	22	22	22	22	22	22	22	22	22	22	22	22	22	22	22	22	22	22	22	22	22	22	22	22	22	22	22	22	22	22	22	22	22	22	22	22
Gga_rs10730693	13	10290844	11	11	11	11	11	11	11	11	11	11	11	11	11	11	11	11	11	11	11	11	11	11	11	11	11	11	11	11	11	11	11	11	11	11	11	11	11	11	11	11
Gga_rs10730702	21	5906550	11	11	11	11	11	11	11	11	11	11	11	11	11	11	11	11	11	11	11	11	11	11	11	11	11	11	11	11	11	11	11	11	11	11	11	11	11	11	11	11
Gga_rs10730722	1	1837922	11	12	11	11	11	11	11	11	11	11	12	11	11	11	11	11	12	11	11	11	22	22	12	11	11	12	11	11	12	12	12	12	11	12	11	22	22	11	11	11
Gga_rs10730723	1	82598027	0	22	22	22	0	22	22	22	22	22	22	22	22	22	22	22	0	22	0	22	0	0	22	0	22	0	0	0	0	0	0	0	22	0	22	0	0	22	0	22
Gga_rs10730726	22	2256625	44	44	44	44	44	44	44	44	44	44	44	44	44	44	44	44	44	44	44	44	44	44	44	44	44	44	44	44	44	44	44	44	44	44	44	44	44	44	44	44
Gga_rs10730743	5	12608016	11	11	11	11	11	11	11	11	11	11	11	11	11	11	11	11	11	11	11	11	11	11	11	11	11	11	11	11	11	11	11	11	11	11	11	11	11	11	11	11
Gga_rs10730756	15	5993596	11	11	11	11	0	11	11	11	11	11	11	11	11	0	11	11	11	11	11	11	11	0	0	0	11	0	11	0	0	0	0	0	0	0	0	0	0	0	11	0
Gga_rs10730757	3	17385673	11	11	11	11	11	11	11	11	11	11	11	11	11	11	11	11	11	11	11	11	11	11	11	11	11	11	11	11	11	11	11	11	11	11	11	11	11	11	11	11
Gga_rs10730761	21	6922281	11	11	11	11	11	11	11	11	11	11	11	11	11	11	11	11	11	11	11	11	11	11	11	11	11	11	11	11	11	11	11	11	11	11	11	11	11	11	11	11
Gga_rs10730798	17	910367	22	24	24	24	22	44	24	44	22	22	24	22	22	24	24	24	24	24	22	22	44	44	44	44	44	44	44	44	44	44	44	44	44	44	44	44	44	44	44	44
Gga_rs10730812	26	4938738	44	22	44	22	44	22	22	24	44	22	22	22	44	22	22	24	24	22	22	22	22	22	22	22	22	22	22	22	22	22	22	22	22	22	22	22	22	22	22	22
Gga_rs10730813	3	103438184	12	11	11	12	12	11	12	11	22	12	12	12	12	22	11	12	12	22	11	11	22	22	22	22	12	11	22	12	12	12	22	12	22	12	22	11	11	12	12	12
Gga_rs10730825	20	11980848	22	22	22	22	22	22	22	22	22	22	22	22	22	22	22	22	22	22	22	22	11	11	11	11	11	11	11	11	11	11	11	11	11	11	11	11	11	11	11	11
Gga_rs10730879	14	666755	11	11	11	11	11	11	11	11	11	11	11	11	11	11	11	11	11	11	11	11	12	12	12	12	11	11	11	12	12	12	22	11	11	11	12	12	12	11	22	11
Gga_rs10730887	14	8683267	12	12	22	12	12	12	11	12	22	12	22	12	12	11	22	12	22	11	12	12	11	12	12	11	11	12	11	11	11	12	12	11	11	11	12	12	22	11	11	11
Gga_rs10730900	3	46107184	22	12	22	22	22	22	22	22	22	22	22	22	22	22	22	22	22	22	22	22	22	12	12	12	11	11	12	22	11	11	12	12	22	12	12	11	11	12	22	12
Gga_rs10730948	2	2260431	44	44	44	44	44	44	44	44	44	44	44	44	44	44	44	44	44	44	44	44	44	44	44	44	44	44	44	44	44	44	44	44	44	44	44	44	44	44	44	44
Gga_rs10730957	14	3384363	11	11	11	11	11	11	11	11	11	11	11	11	11	11	11	11	11	11	11	11	11	11	11	11	11	11	11	11	11	11	11	11	11	11	11	11	11	11	11	11
Gga_rs10730962	27	4345413	11	11	11	11	11	11	11	11	11	11	11	11	11	11	11	11	11	11	11	11	11	11	11	11	11	11	11	11	11	11	11	11	11	11	11	11	11	11	11	11
Gga_rs10730967	10	12789123	22	22	22	12	12	22	12	22	12	22	22	22	22	22	12	22	22	22	12	22	11	11	11	11	11	11	11	11	11	11	11	11	11	11	11	11	11	11	11	11
Gga_rs10730988	3	78548522	11	11	11	11	11	11	11	11	11	11	11	11	11	11	11	11	11	11	11	11	22	12	22	22	22	12	22	12	22	22	22	22	22	12	11	12	12	22	22	22
Gga_rs10730989	15	8829700	24	44	44	44	24	22	24	24	44	44	24	22	24	24	24	24	24	44	24	24	22	22	22	22	22	22	22	22	22	22	22	22	22	22	22	22	22	22	22	22
Gga_rs10730990	4	54037359	11	11	11	11	11	11	11	11	11	11	11	11	11	11	11	11	11	11	11	11	11	11	11	11	11	11	11	11	11	11	11	11	11	11	11	11	11	11	11	11
Gga_rs10731016	12	11059924	11	11	11	11	11	11	11	11	11	12	12	11	11	12	11	12	12	11	11	11	12	11	12	12	12	22	12	11	12	12	12	12	12	11	12	11	11	11	11	11
Gga_rs10731045	19	6012461	22	22	22	22	22	22	22	22	22	22	22	22	22	22	22	22	22	22	22	22	22	22	22	22	22	22	22	22	22	22	22	22	22	22	22	22	22	22	22	22
Gga_rs10731057	26	4559101	22	22	22	22	22	22	22	22	22	22	22	22	22	22	22	22	22	22	22	22	22	22	22	22	22	22	22	22	22	22	22	22	22	22	22	22	22	22	22	22
Gga_rs10731062	15	9164453	22	22	22	22	22	22	22	22	22	22	22	22	22	22	22	22	22	22	22	22	22	12	11	11	11	22	12	22	12	22	22	12	12	12	12	22	22	22	22	22
Gga_rs10731072	24	4500195	11	11	11	11	11	11	11	11	11	11	11	11	11	11	11	11	11	11	11	11	11	11	11	11	11	11	11	11	11	11	11	11	11	11	11	11	11	11	11	11
Gga_rs10731074	1	173442511	22	22	22	22	22	22	22	22	22	22	22	22	22	22	22	22	22	22	22	22	22	22	22	22	22	22	22	22	22	22	22	22	22	22	22	22	22	22	22	22
Gga_rs10731078	28	2673307	11	11	11	11	11	11	11	11	11	11	11	11	11	11	11	11	11	11	11	11	11	11	11	11	11	11	11	11	11	11	11	11	11	11	11	11	11	11	11	11
Gga_rs10731106	26	98635	22	22	22	22	22	22	22	22	22	22	22	22	22	22	22	22	22	22	22	22	22	22	22	22	22	22	22	22	22	22	22	22	22	22	22	22	22	22	22	22
Gga_rs10731107	4	3771331	12	12	11	11	12	11	11	12	12	12	11	11	11	22	12	11	12	11	11	12	22	22	12	12	12	12	22	12	12	12	12	12	12	11	11	11	11	12	12	22
Gga_rs10731144	2	22418978	22	22	22	22	22	22	22	22	22	22	22	22	22	22	22	22	22	22	22	22	12	12	11	12	22	22	22	12	12	12	12	12	12	12	11	22	12	22	22	22
Gga_rs10731166	2	41158270	12	12	12	11	11	11	11	12	12	12	12	11	12	12	12	12	11	11	12	11	12	12	11	22	22	22	22	22	12	12	11	12	12	12	22	12	12	22	22	22
Gga_rs10731173	4	40912021	22	22	22	22	22	22	22	22	22	22	22	22	22	22	22	22	22	22	22	22	44	44	44	44	44	44	44	44	44	44	44	44	44	44	44	44	44	44	44	44
Gga_rs10731175	1	125497753	11	11	11	11	11	11	11	11	11	11	11	11	11	11	11	11	11	11	11	11	11	11	11	11	11	11	11	11	11	11	11	11	11	11	11	11	11	11	11	11
Gga_rs10731189	3	93675632	24	24	24	44	44	44	44	24	44	24	44	24	24	44	44	24	24	44	24	24	44	44	44	44	44	44	44	44	44	44	44	44	44	44	44	44	44	44	44	44
Gga_rs10731202	22	1600677	22	22	22	22	22	22	22	22	22	22	22	22	22	22	22	22	22	22	22	22	22	22	22	22	22	22	22	22	22	22	22	22	22	22	22	22	22	22	22	22
Gga_rs10731232	28	3807332	12	22	12	11	12	12	11	11	12	11	12	11	11	11	11	11	12	12	11	11	12	22	22	22	22	22	22	12	22	22	22	22	12	22	11	22	22	22	22	22
Gga_rs10731240	2	119541965	22	22	22	22	22	22	22	22	22	22	22	22	22	22	22	22	22	22	22	22	11	11	11	11	11	11	11	11	11	11	12	11	11	11	11	11	11	11	11	11
Gga_rs10731244	13	16162373	11	12	22	12	12	12	12	12	12	12	12	12	12	12	12	11	12	22	12	12	11	11	11	11	11	11	11	11	11	11	11	11	11	11	11	11	11	11	11	11
Gga_rs10731262	14	12724035	24	44	44	44	22	22	24	44	24	24	22	22	44	24	22	24	22	22	24	24	22	22	22	22	22	22	22	22	22	22	22	22	22	22	22	22	22	22	22	22
Gga_rs10731263	14	7449123	11	12	22	12	12	12	12	12	22	12	11	12	12	11	12	12	22	11	11	12	11	12	12	11	11	12	11	11	12	22	12	11	11	11	11	12	12	22	11	11
Gga_rs10731268	28	1257069	11	11	11	11	11	11	11	11	11	11	11	11	11	11	11	11	11	11	11	11	11	11	11	11	11	11	11	11	11	11	11	11	11	11	11	11	11	11	11	11
Gga_rs10731282	26	3591015	11	11	11	11	11	11	11	11	11	11	11	11	11	11	11	11	11	11	11	11	11	11	11	11	11	11	11	11	11	11	11	11	11	11	11	11	11	11	11	11
Gga_rs10731303	7	37178185	11	11	11	11	11	11	11	11	11	11	11	11	11	11	11	11	11	11	11	11	11	11	11	11	11	11	11	11	11	11	11	11	11	11	11	11	11	11	11	11
Gga_rs10731323	8	14130017	11	11	11	11	11	11	11	11	11	11	11	11	11	11	11	11	11	11	11	11	11	11	11	11	11	11	11	11	11	11	11	11	11	11	11	11	11	11	11	11
Gga_rs10731348	3	103451621	11	11	11	11	11	11	11	11	11	11	11	11	11	11	11	11	11	11	11	11	22	22	22	22	12	11	22	12	12	12	22	12	22	12	22	11	11	12	12	12
Gga_rs10731372	23	5847688	11	11	11	11	11	11	11	11	11	11	11	11	11	11	11	11	11	11	11	11	11	11	11	11	11	11	11	11	11	11	11	11	11	11	11	11	11	11	11	11
Gga_rs10731373	3	28429509	22	11	12	12	12	12	22	11	22	11	22	22	22	22	22	22	12	12	22	22	11	11	11	11	11	11	11	11	11	11	11	11	11	11	11	11	11	11	11	11
Gga_rs10731407	2	65541333	11	11	11	11	11	11	11	11	11	11	11	11	11	11	11	11	11	11	11	11	11	11	11	11	11	11	11	11	11	11	11	11	11	11	11	11	11	11	11	11
Gga_rs10731426	17	5813575	44	44	44	44	44	24	24	24	44	44	44	44	44	44	44	44	44	44	44	44	24	44	44	24	24	24	24	44	24	24	44	22	24	24	22	24	24	24	24	24
Gga_rs10731438	18	9992379	22	22	12	22	12	22	12	12	22	12	12	12	11	22	22	22	12	12	22	22	11	11	11	11	11	11	11	11	11	11	11	11	11	11	11	11	11	11	11	11
Gga_rs10731456	1	108853268	22	22	22	22	22	22	22	22	22	22	22	22	22	22	22	22	22	22	22	22	22	22	22	22	22	22	22	22	22	22	22	22	22	22	22	22	22	22	22	22
Gga_rs10731458	15	8348653	12	11	11	11	12	22	11	11	11	11	11	12	11	11	12	11	11	11	11	12	22	12	11	11	11	22	12	22	12	22	22	12	12	12	12	22	22	22	22	22
Gga_rs10731486	4	1454326	22	22	22	22	22	12	22	22	22	22	22	22	22	22	22	22	22	12	22	22	22	22	12	22	22	22	12	22	22	12	22	12	12	12	12	22	12	11	12	12
Gga_rs10731567	1	126235268	11	11	11	11	11	11	11	11	11	11	11	11	11	11	11	11	11	11	11	11	11	11	11	11	11	11	11	11	11	11	11	11	11	11	11	11	11	11	11	11
Gga_rs10731568	1	134663262	11	11	11	11	11	11	11	11	11	11	11	11	11	11	11	11	11	11	11	11	11	11	11	11	11	11	11	11	11	11	11	11	11	11	11	11	11	11	11	11
Gga_rs10731574	3	54927393	22	22	22	22	22	22	22	22	22	22	22	22	22	22	22	22	22	22	22	22	12	11	12	12	12	22	22	11	11	11	22	11	22	11	12	22	22	11	11	12
Gga_rs10731585	3	50742355	11	11	11	11	11	11	11	11	11	11	11	11	11	11	11	11	11	11	11	11	11	11	11	11	11	11	11	11	11	11	11	11	11	11	11	11	11	11	11	11
Gga_rs10731607	7	23496518	22	22	22	22	22	22	22	22	22	22	22	22	22	22	22	22	12	22	22	22	22	22	22	22	22	22	22	22	22	22	22	22	22	22	22	22	22	22	22	22
Gga_rs10731630	9	18632123	22	22	22	22	22	22	22	22	22	22	22	22	22	22	22	22	22	22	22	22	22	22	22	22	22	22	22	22	22	22	22	22	22	22	22	22	22	22	22	22
Gga_rs10731631	1	26282475	12	11	12	12	22	12	12	12	12	12	22	11	22	11	11	12	11	22	12	12	11	11	11	11	11	11	11	11	11	11	11	11	11	11	11	11	11	12	11	11
Gga_rs10731632	9	10924392	22	22	22	22	22	22	22	22	22	22	12	12	12	22	22	22	12	22	22	12	12	12	12	12	22	22	22	22	12	11	12	12	12	22	22	22	12	22	22	22
Gga_rs10731643	17	5580613	22	22	22	22	22	22	22	22	22	22	22	22	22	22	22	22	22	22	22	22	12	11	12	12	12	11	11	11	22	22	11	22	12	12	22	12	12	12	12	12
Gga_rs10731646	3	19005048	11	11	11	11	11	11	11	11	11	11	11	11	11	11	11	11	11	11	11	11	12	11	12	11	12	11	12	12	11	11	12	12	11	12	11	12	12	12	12	12
Gga_rs10731652	4	9537145	11	22	12	12	12	12	22	12	12	12	22	12	12	12	11	11	11	12	22	11	22	22	22	22	22	22	22	22	22	22	22	22	22	22	22	22	22	22	22	22
Gga_rs10731669	1	28460357	22	22	22	12	22	22	22	22	22	22	22	22	22	22	22	22	22	22	22	22	12	12	12	22	12	22	22	22	12	12	22	12	22	22	22	22	22	12	22	22
Gga_rs10731675	10	4600794	11	11	11	11	11	11	11	11	11	11	11	11	11	11	11	11	11	11	11	11	11	11	11	11	11	11	11	11	11	11	11	11	11	11	11	11	11	11	11	11
Gga_rs10731679	2	5170032	11	11	11	11	11	11	11	11	11	11	12	11	11	11	11	11	11	11	11	11	22	22	22	22	22	22	22	22	22	22	22	22	22	22	22	22	22	22	22	22
Gga_rs10731779	28	2816809	22	22	22	22	22	22	22	22	22	22	22	22	22	22	22	22	22	22	22	22	22	22	22	22	22	22	22	22	22	22	22	22	22	22	22	22	22	22	22	22
Gga_rs10731847	2	14615501	22	22	22	22	22	22	22	22	22	22	22	22	22	22	22	22	22	22	22	22	22	22	22	22	22	22	22	22	22	22	22	22	22	22	22	22	22	22	22	22
Gga_rs10731853	5	38400997	11	11	11	11	11	11	11	11	11	11	11	11	11	11	11	11	11	11	11	11	11	11	11	11	11	11	11	11	11	11	11	11	11	11	11	11	11	11	11	11
Gga_rs10731855	1	180080075	22	11	12	12	22	12	12	22	22	22	12	12	11	22	22	12	22	12	12	12	22	22	22	12	12	12	12	22	22	22	22	22	22	22	22	22	22	12	11	12
Gga_rs10731859	2	3342247	22	22	22	22	22	22	22	22	22	22	22	22	22	22	22	22	22	22	22	22	22	22	22	22	22	22	22	22	22	22	22	22	22	22	22	22	22	22	22	22
Gga_rs10731862	27	4750520	22	22	22	22	22	22	22	22	22	22	22	22	22	22	22	22	22	22	22	22	22	22	22	22	22	22	22	22	22	22	22	22	22	22	22	22	22	22	22	22
Gga_rs10731872	3	33533472	12	22	22	22	12	12	12	11	22	22	22	12	11	22	12	12	12	22	12	22	11	11	11	11	11	11	11	11	11	11	11	11	11	11	11	11	11	11	11	11
Gga_rs10731900	3	70988264	44	44	24	44	44	44	44	44	24	24	44	24	22	44	44	44	44	22	44	24	22	22	22	22	22	22	22	22	22	22	22	22	22	22	22	22	22	22	22	22
Gga_rs10731940	2	49140794	22	11	12	12	22	22	12	12	12	12	12	11	11	22	12	12	22	12	22	11	11	11	11	11	11	11	11	11	11	11	11	11	11	11	11	11	11	11	11	11
Gga_rs10731946	1	95401480	22	24	44	44	24	22	24	22	44	22	24	24	22	44	24	24	24	24	24	22	24	24	22	22	22	24	24	22	24	24	44	24	22	22	22	22	24	22	22	22
Gga_rs10731948	12	12058735	11	11	11	11	11	11	11	11	11	11	11	11	11	11	11	11	11	11	11	11	12	12	12	22	12	11	11	11	12	12	12	11	12	12	11	12	12	12	12	12
Gga_rs10731958	15	8157962	24	24	24	44	24	22	24	44	44	44	24	24	24	24	24	24	24	44	24	24	22	22	22	22	22	22	22	22	22	22	22	22	22	22	22	22	22	22	22	22
Gga_rs10731962	3	18497527	22	22	22	22	22	22	22	22	22	22	22	22	22	22	22	22	22	22	22	22	22	22	22	22	22	22	22	22	22	22	22	22	22	22	22	22	22	22	22	22
Gga_rs10731983	5	60292268	12	12	11	12	11	12	11	11	11	11	11	11	11	11	12	11	11	11	11	11	11	11	11	11	11	11	11	11	11	11	11	11	11	11	11	11	11	11	11	11
Gga_rs10731996	22	2645770	11	11	11	11	22	11	12	12	12	11	12	12	12	12	11	12	12	22	12	11	22	22	22	22	22	22	22	22	22	22	22	22	22	22	22	22	22	22	22	22
Gga_rs10732001	4	40758933	22	22	22	22	22	22	22	22	22	22	22	22	22	22	22	22	22	22	22	22	12	12	22	22	12	12	12	22	22	22	12	11	11	12	12	12	12	22	22	22
Gga_rs10732027	11	20891278	12	11	12	22	12	11	12	22	12	12	12	11	12	12	22	12	12	12	22	12	12	22	22	22	22	22	12	12	22	22	22	22	22	22	22	12	12	22	22	22
Gga_rs10732029	6	9077591	44	44	44	44	44	44	44	44	44	44	44	44	44	44	44	44	44	44	44	44	22	22	22	22	22	22	22	22	24	24	22	22	22	22	22	22	22	22	22	22
Gga_rs10732042	24	416618	11	11	11	11	11	11	11	11	11	11	11	11	11	11	11	11	11	11	11	11	11	11	11	11	11	11	11	11	11	11	11	11	11	11	11	11	11	11	11	11
Gga_rs10732045	13	18746956	22	22	22	22	22	22	22	22	22	22	22	22	22	22	22	22	22	22	22	22	22	22	22	22	22	22	22	22	22	22	22	22	22	22	22	22	22	22	22	22
Gga_rs10732054	Z	71146212	22	22	22	22	22	22	22	22	22	22	22	22	22	22	22	22	22	22	22	22	22	22	22	22	22	22	22	22	22	22	22	22	22	22	22	22	22	22	22	22
Gga_rs10732063	17	5863769	11	11	11	11	11	11	11	11	11	11	11	11	11	11	11	11	11	11	11	11	22	22	12	22	22	22	22	22	12	12	22	22	22	22	12	22	22	22	22	22
Gga_rs10732076	3	50071857	11	11	11	11	11	11	11	11	11	11	11	11	11	11	11	11	11	11	11	11	12	12	11	22	12	11	11	11	11	11	11	11	11	12	11	11	11	12	12	22
Gga_rs10732113	20	7809022	22	22	22	22	22	22	22	22	22	22	22	22	22	22	22	22	22	22	22	22	22	22	22	22	22	22	22	22	22	22	22	22	22	22	22	22	22	22	22	22
Gga_rs10732124	21	134575	11	11	11	11	11	11	11	11	11	11	11	11	11	11	11	11	11	11	11	11	11	11	11	11	11	11	11	11	12	11	11	11	11	11	11	11	11	11	11	11
Gga_rs10732131	20	9741339	11	11	11	11	11	11	11	11	11	11	11	11	11	11	11	11	11	11	11	11	11	12	12	22	12	12	11	11	11	11	12	12	12	11	11	12	11	11	11	11
Gga_rs10732133	4	3589044	22	22	22	22	22	22	22	22	22	22	22	22	22	22	22	22	22	22	22	22	11	11	12	12	12	12	22	12	22	12	12	22	22	22	12	22	22	22	12	11
Gga_rs10732136	1	82777776	11	12	11	12	11	11	11	12	12	12	12	11	11	11	11	11	11	11	11	11	11	11	11	11	11	11	11	11	11	11	11	11	11	11	11	11	11	11	11	11
Gga_rs10732146	5	19702704	24	24	44	24	24	24	24	44	22	24	22	24	24	22	24	24	24	22	22	44	44	44	44	44	44	44	44	44	44	44	44	44	44	44	44	44	44	44	44	44
Gga_rs13502786	3	11386498	11	11	11	11	11	11	11	11	11	11	11	11	11	11	11	11	11	11	11	11	11	11	11	11	11	11	11	11	11	11	11	11	11	11	11	11	11	11	11	11
Gga_rs13502871	3	11233728	22	12	12	22	22	22	22	22	22	22	22	22	22	22	22	22	22	12	12	22	22	22	22	22	22	22	22	22	22	22	22	22	22	22	22	22	22	22	22	22
Gga_rs13502881	3	11186944	22	22	22	22	22	22	22	22	22	22	22	22	22	22	22	22	22	22	22	22	22	22	22	22	22	22	22	22	22	22	22	22	22	22	22	22	22	22	22	22
Gga_rs13502947	3	11031284	22	22	22	22	22	22	22	22	22	22	22	22	22	22	22	22	22	22	22	22	22	22	22	22	22	22	22	22	22	22	22	22	22	22	22	22	22	22	22	22
Gga_rs13503051	3	10833198	11	11	11	11	11	11	11	11	11	11	11	11	11	11	11	11	11	11	11	11	11	11	11	11	11	11	11	11	11	11	11	11	11	11	11	11	11	11	11	11
Gga_rs13503158	3	10502090	11	12	12	11	12	12	22	11	12	12	12	11	11	12	12	11	12	22	22	11	12	12	22	12	12	12	12	12	22	22	22	22	22	11	22	22	22	11	12	11
Gga_rs13503427	3	9824964	11	11	11	11	12	12	12	11	12	12	22	11	11	12	12	11	12	11	12	11	12	11	12	12	22	12	11	11	11	11	12	22	12	11	11	12	12	12	12	22
Gga_rs13503479	3	9707066	24	44	44	44	22	24	24	44	24	24	22	24	44	24	24	44	22	44	24	44	24	44	24	24	22	22	44	44	44	44	24	24	24	44	44	44	44	24	24	22
Gga_rs13503556	3	9623705	12	11	11	11	12	11	11	11	11	11	11	12	11	11	11	11	12	11	11	11	11	11	11	11	11	11	11	11	11	11	11	11	11	11	11	11	11	11	11	11
Gga_rs13503619	3	9541245	12	22	22	22	11	12	12	12	12	12	11	11	12	22	12	12	11	12	12	12	12	22	12	12	12	12	22	22	22	22	12	12	22	22	22	22	22	12	12	12
Gga_rs13503629	3	9528980	22	22	22	22	12	12	12	12	12	12	11	12	12	22	12	12	12	12	12	12	12	22	12	12	11	11	22	22	12	22	12	12	11	22	12	22	22	12	12	11
Gga_rs13503750	3	9333744	12	11	11	12	12	11	11	12	11	11	11	22	12	12	11	12	12	12	11	12	11	11	11	11	11	11	11	11	11	11	11	11	11	11	11	11	11	11	11	11
Gga_rs13503859	3	9090500	22	22	22	22	22	22	22	22	22	22	22	22	22	22	22	22	22	22	22	22	22	22	22	22	22	22	22	22	22	22	22	22	22	22	22	22	22	22	22	22
Gga_rs13504140	3	8551083	11	11	11	11	11	11	11	11	11	11	11	11	11	11	11	11	11	11	11	11	11	11	11	11	11	11	11	11	11	11	11	11	11	11	11	11	11	11	11	11
Gga_rs13504234	3	8395970	11	11	12	22	11	11	11	11	11	11	11	11	11	22	11	11	11	11	11	11	11	11	11	11	11	11	11	11	11	11	11	11	11	11	11	11	11	11	11	11
Gga_rs13504294	3	8250960	11	11	11	11	11	11	11	11	11	11	11	11	11	11	11	11	11	11	11	11	11	11	11	11	11	11	11	11	11	11	11	11	11	11	11	11	11	11	11	11
Gga_rs13504562	3	7810952	12	22	11	12	12	11	12	12	12	12	12	12	11	12	12	12	12	22	11	12	22	22	22	22	12	12	22	22	11	12	22	12	11	22	12	22	22	22	22	12
Gga_rs13504652	3	7714134	11	11	0	11	11	0	11	11	11	11	11	11	0	11	11	11	11	11	0	11	0	0	0	0	0	0	11	0	0	11	11	0	0	11	11	11	11	0	0	22
Gga_rs13504656	3	7690342	11	11	11	11	11	11	11	11	11	11	11	11	11	11	11	11	11	11	11	11	11	11	11	11	11	11	11	11	11	11	11	11	11	11	11	11	11	11	11	11
Gga_rs13504898	3	7263826	12	11	11	11	12	11	11	11	12	11	11	12	11	11	11	11	11	11	11	11	11	12	11	11	12	12	11	11	22	12	11	12	22	11	12	12	12	11	11	12
Gga_rs13505059	3	6965129	11	11	11	11	11	11	11	11	11	11	11	11	11	11	11	11	11	11	11	11	11	11	11	11	11	11	11	11	11	11	11	11	11	11	11	11	11	11	11	11
Gga_rs13505193	3	6457338	11	11	11	11	11	11	11	11	11	11	11	11	11	11	11	11	11	11	11	11	11	11	11	11	11	11	11	11	11	11	11	11	11	11	11	11	11	11	11	11
Gga_rs13505234	3	6297028	22	11	22	12	22	12	12	11	22	11	11	12	12	11	12	12	11	11	11	12	22	22	22	22	22	22	22	22	22	22	22	22	22	22	22	22	22	22	22	22
Gga_rs13505346	3	6010155	12	22	22	22	12	22	22	22	22	22	22	12	22	22	22	22	22	12	22	22	12	12	12	12	12	22	11	12	12	22	22	12	11	12	12	12	12	22	22	12
Gga_rs13505603	13	17622709	12	11	11	11	11	11	11	11	12	11	11	11	11	11	11	12	11	12	11	11	22	22	22	22	22	22	22	22	22	22	22	22	22	22	22	22	22	22	22	22
Gga_rs13505642	13	17752715	11	11	11	11	11	11	11	11	11	11	11	11	11	11	11	11	11	11	11	11	11	11	11	11	11	11	11	11	11	11	11	11	11	11	11	11	11	11	11	11
Gga_rs13505669	13	17793698	12	22	22	22	22	22	22	22	12	22	22	22	22	12	22	11	22	22	22	22	11	11	11	11	11	11	11	11	11	11	11	11	11	11	11	11	11	11	11	11
Gga_rs13505767	13	17991191	22	22	22	22	22	22	22	22	22	22	22	22	22	22	22	22	22	22	22	22	22	22	22	22	22	22	22	22	22	22	22	22	22	22	22	22	22	22	22	22
Gga_rs13505793	13	18045994	12	11	11	11	11	11	11	11	12	11	11	11	11	12	11	22	11	11	11	11	22	22	22	22	22	22	22	22	22	22	22	22	22	22	22	22	22	22	22	22
Gga_rs13505813	13	18143055	12	22	22	22	22	22	22	22	22	22	22	22	22	12	22	11	22	22	22	22	11	11	11	11	11	11	11	11	11	11	11	11	11	11	11	11	11	11	11	11
Gga_rs13505882	13	18638796	11	11	11	11	11	11	11	11	12	11	11	11	11	11	11	11	11	11	11	11	11	11	11	11	11	11	11	11	11	11	11	11	11	11	11	11	11	11	11	11
Gga_rs13505928	18	186023	11	11	11	11	11	11	11	11	11	11	11	11	11	11	11	11	11	11	11	11	11	11	11	11	11	11	11	11	11	11	11	11	11	11	11	11	11	11	11	11
Gga_rs13505943	18	274806	22	22	22	22	22	22	22	22	22	22	22	22	22	22	22	22	22	22	22	22	22	22	22	24	44	22	24	24	24	24	22	24	24	22	22	24	24	22	22	22
Gga_rs13505957	18	376102	22	22	22	22	22	22	22	22	22	22	22	22	22	22	22	22	22	22	22	22	22	22	22	12	11	22	12	12	12	12	22	12	12	22	22	12	12	22	22	22
Gga_rs13506030	18	615438	11	11	11	11	11	11	11	11	11	11	11	11	11	11	11	11	11	11	11	11	11	11	11	11	11	11	11	11	11	11	11	11	11	11	11	11	11	11	11	11
Gga_rs13506050	18	662345	22	22	22	22	22	22	22	22	22	22	22	22	22	22	22	22	22	22	22	22	22	22	22	22	22	22	22	22	22	22	22	22	22	22	22	22	22	22	22	22
Gga_rs13506082	18	706718	12	12	11	12	22	12	12	12	11	12	11	22	12	22	12	11	12	12	22	12	12	12	12	11	11	12	12	12	12	12	12	11	11	11	12	12	12	12	11	12
Gga_rs13506093	18	751452	22	22	22	22	22	22	22	22	22	22	22	22	22	22	22	22	22	22	22	22	22	22	22	22	22	22	22	22	22	22	22	22	22	22	22	22	22	22	22	22
Gga_rs13506127	18	900922	44	44	44	44	44	44	44	44	44	44	44	44	44	44	44	44	44	44	44	44	44	44	44	44	44	44	44	44	44	44	44	44	44	44	44	44	44	44	44	44
Gga_rs13506196	18	1063391	12	12	22	12	11	12	11	12	12	12	12	11	12	11	11	12	12	12	11	11	12	12	11	12	12	12	12	11	11	11	12	12	12	22	12	12	12	12	22	12
Gga_rs13506254	18	1143013	44	44	44	44	44	44	44	44	44	44	44	44	44	44	44	44	44	44	44	44	44	44	44	44	44	44	44	44	44	44	44	44	44	44	44	44	44	44	44	44
Gga_rs13506335	18	1378718	11	11	11	11	11	11	11	11	11	11	11	11	11	11	11	11	11	11	11	11	11	11	11	11	11	11	11	11	11	11	11	11	11	11	11	11	11	11	11	11
Gga_rs13506648	18	2081352	12	12	11	11	12	11	12	11	12	11	11	12	22	12	12	11	11	11	12	11	11	11	11	11	11	11	11	11	11	11	11	11	11	11	11	11	11	11	11	11
Gga_rs13506832	18	2504992	11	11	11	11	11	11	11	11	11	11	11	11	11	11	11	11	11	11	11	11	11	11	11	11	11	11	11	11	11	11	11	11	11	11	11	11	11	11	11	11
Gga_rs13506847	18	2515203	11	11	11	11	11	11	11	11	11	12	12	11	11	11	11	12	12	11	11	11	11	11	11	11	11	11	11	11	22	12	11	22	22	11	11	11	11	12	11	12
Gga_rs13506949	18	2869115	11	12	12	12	12	12	12	11	11	12	11	12	11	12	12	11	11	12	12	12	22	22	22	22	22	22	22	22	11	22	22	11	11	22	22	22	22	22	22	22
Gga_rs13506960	18	2917548	11	11	11	11	11	11	11	11	11	11	11	11	11	11	11	11	11	11	11	11	11	11	11	11	11	11	11	11	11	11	11	11	11	11	11	11	11	11	11	11
Gga_rs13507010	18	3031804	11	12	12	12	12	12	12	11	11	12	11	12	12	12	12	11	11	12	12	12	11	11	11	11	11	11	11	11	11	11	11	11	11	11	11	11	11	11	11	11
Gga_rs13507022	18	3064413	11	12	12	12	12	12	12	11	11	12	11	12	12	12	12	11	11	12	12	12	11	11	11	11	11	11	11	11	11	11	11	11	11	11	11	11	11	11	11	11
Gga_rs13507077	18	3170701	22	22	22	22	22	22	22	22	22	22	22	22	22	22	22	22	22	22	22	22	22	22	22	22	22	22	22	22	22	22	22	22	22	22	22	22	22	22	22	22
Gga_rs13507124	18	3328060	22	22	22	22	22	22	22	22	22	22	22	22	22	22	22	22	22	22	22	22	22	22	22	22	22	22	22	22	22	22	22	22	22	22	22	22	22	22	22	22
Gga_rs13507129	18	3342968	11	11	11	11	11	11	11	11	11	11	11	11	11	11	11	11	11	11	11	11	11	11	11	12	12	11	11	11	11	12	11	11	11	11	11	11	11	12	11	12
Gga_rs13507150	18	3399456	11	11	11	11	11	11	11	11	11	11	11	11	11	11	11	11	11	11	11	11	11	11	11	11	11	11	11	11	11	11	11	11	11	11	11	11	11	11	11	11
Gga_rs13507274	18	3645687	22	22	22	22	22	22	22	22	22	22	22	22	22	22	22	22	22	22	22	22	22	22	22	22	22	22	22	22	22	22	22	22	22	22	22	22	22	22	22	22
Gga_rs13507576	18	4489616	11	11	11	11	11	11	11	11	11	11	11	11	11	11	11	11	11	11	11	11	11	11	11	11	11	11	11	11	22	22	11	22	22	11	11	11	11	11	11	11
Gga_rs13507599	18	4613497	22	12	11	11	12	12	11	12	12	11	12	12	11	11	11	22	12	11	11	11	22	22	22	22	22	22	12	22	11	11	22	11	11	12	22	22	22	22	22	22
Gga_rs13507707	18	4892847	11	11	11	11	11	11	11	11	11	11	11	11	11	11	11	11	11	11	11	11	22	22	22	11	11	22	22	12	22	22	12	22	22	22	12	22	12	12	22	12
Gga_rs13507752	18	4953456	22	22	22	22	22	22	22	22	22	22	22	22	22	22	22	22	22	22	22	22	12	12	11	22	22	11	12	12	22	22	12	22	22	12	12	11	12	12	11	12
Gga_rs13507933	18	5551957	22	22	22	22	22	22	22	22	22	22	22	22	22	22	22	22	22	22	22	22	22	22	22	22	22	22	22	22	22	22	22	22	22	22	22	22	22	22	22	22
Gga_rs13507949	18	5638229	12	22	12	22	22	22	12	22	22	12	22	22	22	12	22	22	12	11	22	12	22	22	22	22	22	22	22	22	22	22	22	22	22	22	22	22	22	22	22	22
Gga_rs13508120	18	6069783	22	22	22	22	22	22	22	22	22	22	22	22	22	22	22	22	22	22	22	22	22	22	22	22	22	22	22	22	22	22	22	22	22	22	22	22	22	22	22	22
Gga_rs13508142	18	6100804	24	44	24	24	44	24	24	44	24	24	44	44	44	22	24	44	24	22	24	24	44	24	24	44	44	44	44	44	44	44	44	44	44	44	44	44	44	44	44	44
Gga_rs13508222	18	6341023	11	11	11	12	11	12	11	11	12	11	11	11	11	12	12	11	11	11	12	11	11	12	12	11	11	11	11	11	11	11	11	11	11	11	11	11	11	11	11	11
Gga_rs13508282	18	6496305	22	22	22	22	22	22	22	22	22	22	22	22	22	22	22	22	22	22	22	22	22	22	22	22	22	22	22	22	22	22	22	22	22	22	22	22	22	22	22	22
Gga_rs13508299	18	6550851	11	11	11	12	11	12	11	11	12	11	11	11	11	12	12	11	11	11	12	12	11	12	12	11	11	11	11	11	11	11	11	11	11	11	11	11	11	11	11	11
Gga_rs13508356	18	6705091	22	22	22	24	22	24	22	22	24	22	22	22	22	24	24	22	22	22	24	24	22	24	24	22	22	22	22	22	22	22	22	22	22	22	22	22	22	22	22	22
Gga_rs13508381	18	6786564	22	22	22	22	22	22	22	22	22	22	22	22	22	22	22	22	22	22	22	22	22	22	22	22	22	22	22	22	22	22	22	22	22	22	22	22	22	22	22	22
Gga_rs13508405	18	6840142	22	22	22	22	22	22	22	22	22	22	22	22	22	22	22	22	22	22	22	22	22	22	22	22	22	22	22	22	22	22	22	22	22	22	22	22	22	22	22	22
Gga_rs13508467	18	6959746	11	11	11	12	11	12	11	11	12	11	11	11	11	12	12	11	11	11	12	12	12	22	12	11	11	11	11	11	11	11	11	11	11	11	11	11	11	11	11	11
Gga_rs13508487	18	7091046	22	22	22	12	22	12	22	22	12	22	22	22	22	12	12	22	22	22	12	12	12	11	12	22	22	22	22	22	22	22	22	22	22	22	22	22	22	22	22	22
Gga_rs13508550	18	7281873	0	0	0	0	0	0	0	0	0	0	0	0	0	0	0	0	0	0	0	0	0	0	0	0	0	0	0	0	0	0	0	0	0	0	0	0	0	0	0	0
Gga_rs13508567	18	7293112	11	12	11	12	12	12	12	11	12	12	11	12	12	12	22	11	11	11	12	12	12	22	12	11	11	11	11	11	11	11	11	11	11	11	11	11	11	11	11	11
Gga_rs13508633	18	7478312	44	44	44	44	44	44	44	44	44	44	44	44	44	44	44	44	44	44	44	44	44	44	44	44	44	44	44	44	44	44	44	44	44	44	44	44	44	44	44	44
Gga_rs13508639	18	7527552	44	24	24	24	24	44	44	44	44	44	44	22	24	24	44	44	44	24	24	24	24	24	44	24	24	44	44	24	44	44	44	44	44	44	44	44	24	44	44	24
Gga_rs13508675	18	7609674	22	12	22	22	12	22	12	12	22	12	12	22	12	22	12	22	22	22	22	22	11	12	12	11	11	11	11	11	11	11	11	11	11	11	11	11	11	11	11	11
Gga_rs13508774	18	7856229	11	22	12	12	12	12	12	12	11	12	12	12	12	11	12	11	11	11	12	12	22	12	12	22	22	22	22	22	22	22	22	22	22	22	22	22	22	22	22	22
Gga_rs13508957	18	8089126	11	22	12	12	12	12	22	12	11	22	12	12	12	11	12	11	11	11	12	12	11	11	12	12	11	22	22	22	22	22	22	22	22	22	12	22	12	22	12	12
Gga_rs13508981	18	8135718	22	11	12	12	12	12	12	12	22	12	12	12	12	22	12	22	22	22	12	12	22	22	22	22	22	22	22	22	22	22	22	22	22	22	22	22	22	22	22	22
Gga_rs13509027	18	8242288	11	11	12	11	11	11	11	11	11	11	11	11	11	11	11	11	12	12	11	11	11	11	11	11	11	11	11	11	11	11	11	11	11	11	11	11	11	11	11	11
Gga_rs13509037	18	8271292	22	22	12	22	22	22	12	22	22	12	22	22	22	22	22	22	12	12	22	22	22	22	22	22	22	22	22	22	22	22	22	22	22	22	22	22	22	22	22	22
Gga_rs13509086	18	8374434	11	11	11	11	11	11	12	11	11	12	11	11	11	11	11	11	11	11	11	11	11	11	11	11	11	11	11	11	11	11	11	11	11	11	11	11	11	11	11	11
Gga_rs13509104	18	8439165	22	12	12	22	11	22	11	22	22	11	22	12	12	12	22	22	12	11	22	22	11	11	11	11	11	11	11	11	11	11	11	11	11	11	11	11	11	11	11	11
Gga_rs13509109	18	8458048	11	11	11	11	11	11	12	11	11	12	11	11	11	11	11	11	11	11	11	11	11	11	11	11	11	11	11	11	11	11	11	11	11	11	11	11	11	11	11	11
Gga_rs13509208	18	8722904	22	22	22	22	12	22	12	22	22	12	22	12	12	12	22	22	22	12	22	22	22	22	12	12	22	11	11	11	11	11	12	11	11	11	22	11	12	11	12	12
Gga_rs13509236	18	8770493	44	44	44	44	44	44	44	44	44	44	44	44	44	44	44	44	44	44	44	44	44	44	44	44	44	44	44	44	44	44	44	44	44	44	44	44	44	44	44	44
Gga_rs13509281	18	8865187	0	0	0	0	0	0	0	0	0	0	0	0	0	0	0	0	0	0	0	0	0	0	0	0	0	0	0	0	0	0	0	0	0	0	0	0	0	0	0	0
Gga_rs13509385	18	9193623	12	12	12	11	11	11	22	22	12	12	22	11	12	12	11	12	12	22	11	11	11	11	12	12	11	22	22	22	11	12	12	12	12	22	11	12	11	22	12	12
Gga_rs13509877	1	106346151	22	22	22	12	22	12	12	11	12	12	11	12	11	12	12	12	12	12	11	12	12	12	12	12	12	12	11	12	12	12	12	11	22	22	12	12	11	12	22	22
Gga_rs13509925	1	106440546	11	11	11	11	11	11	11	11	11	11	11	11	11	11	11	11	11	11	11	11	12	12	11	12	12	12	11	12	12	12	12	11	22	12	12	12	11	12	22	22
Gga_rs13509947	1	106455683	22	22	22	22	22	22	22	22	22	22	22	22	22	22	22	22	22	22	22	22	22	22	22	22	22	22	22	22	22	22	22	22	22	22	22	22	22	22	22	22
Gga_rs13509996	1	106664182	11	11	11	11	11	11	11	11	11	11	11	11	11	11	11	11	11	11	11	11	11	11	11	11	11	11	11	11	11	11	11	11	11	11	11	11	11	11	11	11
Gga_rs13510032	1	106899649	22	22	22	22	22	22	22	22	22	22	22	22	22	22	22	22	22	22	22	22	22	22	22	22	22	22	22	22	22	22	22	22	22	22	22	22	22	22	22	22
Gga_rs13510044	1	106954292	11	11	11	11	11	11	11	11	11	11	11	11	11	11	11	11	11	11	11	11	11	11	11	11	11	11	11	11	11	11	11	11	11	11	11	11	11	11	11	11
Gga_rs13510067	1	107087322	11	11	11	11	11	11	11	11	11	11	11	11	11	11	11	11	11	11	11	11	11	11	11	11	11	11	11	11	11	11	11	11	11	11	11	11	11	11	11	11
Gga_rs13510102	1	107248316	11	11	11	11	11	11	11	11	11	11	11	11	11	11	11	11	11	11	11	11	11	11	11	11	11	11	11	11	11	11	11	11	11	11	11	11	11	11	11	11
Gga_rs13510120	1	107290073	11	11	11	12	11	12	12	11	12	12	22	11	12	12	12	12	12	12	22	12	22	22	22	22	22	22	22	22	22	22	22	22	22	22	22	22	22	22	22	22
Gga_rs13510438	1	107971331	22	22	22	12	22	22	12	22	12	22	11	22	22	12	12	22	22	12	11	22	11	11	11	11	11	11	11	11	11	11	11	11	11	11	11	11	11	11	11	11
Gga_rs13510950	1	109052667	22	22	22	22	22	22	22	22	22	22	22	22	22	22	22	22	22	22	22	22	22	22	22	22	22	22	22	22	22	22	22	22	22	22	22	22	22	22	22	22
Gga_rs13510965	1	109090090	12	22	12	22	22	12	22	22	12	12	12	22	12	22	22	11	11	22	12	12	11	11	11	11	11	11	11	11	11	11	11	11	11	11	11	11	11	11	11	11
Gga_rs13511014	1	109224431	24	22	24	22	22	24	22	22	24	24	24	22	24	22	22	44	44	22	24	24	44	44	44	44	44	44	44	44	44	44	44	44	44	44	44	44	44	44	44	44
Gga_rs13511286	1	109737936	22	22	22	22	22	22	22	22	22	22	22	22	22	22	22	22	22	22	22	22	22	22	22	22	22	22	22	22	22	22	22	22	22	22	22	22	22	22	22	22
Gga_rs13511365	1	109989220	11	11	11	11	11	11	11	11	11	11	11	11	11	11	11	11	11	11	11	11	11	11	11	11	11	11	11	11	11	11	11	11	11	11	11	11	11	11	11	11
Gga_rs13511392	1	110034202	22	22	22	22	22	22	22	22	22	22	22	22	22	22	22	22	22	22	22	22	22	22	22	22	22	22	22	22	22	22	22	22	22	22	22	22	22	22	22	22
Gga_rs13511457	1	110116604	22	22	22	22	12	22	22	22	12	12	12	22	22	22	22	12	12	22	22	12	22	22	22	22	22	22	22	22	22	22	22	22	22	22	22	22	22	22	22	22
Gga_rs13511616	1	110476918	11	12	11	11	11	11	11	11	12	11	12	11	12	11	11	11	11	12	11	11	22	22	22	22	22	22	22	22	22	22	22	22	22	22	22	22	22	22	22	22
Gga_rs13511734	1	110836503	11	12	11	11	11	11	11	11	11	11	11	11	12	11	11	11	11	11	11	11	22	22	22	22	22	22	22	22	22	22	22	22	22	22	22	22	22	22	22	22
Gga_rs13511789	1	110961396	22	12	22	22	22	22	22	22	12	22	12	22	12	22	22	22	22	12	22	22	11	11	11	11	11	11	11	11	11	11	11	11	11	11	11	11	11	11	11	11
Gga_rs13511810	1	110995324	22	12	22	22	22	22	22	22	22	22	22	22	12	22	22	22	22	22	22	22	11	11	11	11	11	11	11	11	11	11	11	11	11	11	11	11	11	11	11	11
Gga_rs13511819	1	111029396	22	22	22	22	22	22	22	22	22	22	22	22	22	22	22	22	22	22	22	22	22	22	22	22	22	22	22	22	22	22	22	22	22	22	22	22	22	22	22	22
Gga_rs13512010	1	111473375	11	12	11	11	11	11	11	11	11	12	11	11	12	11	11	11	11	11	11	11	22	22	22	22	22	22	22	22	22	22	22	22	22	22	22	22	22	22	22	22
Gga_rs13512273	1	112065827	22	12	12	11	11	12	11	22	11	11	11	12	12	12	12	22	12	11	11	11	11	11	11	22	22	11	12	12	11	11	11	11	11	11	11	11	11	22	11	22
Gga_rs13512686	1	112791888	11	11	12	12	22	12	12	11	12	12	12	12	22	12	11	11	12	11	12	12	11	11	11	11	11	11	11	11	11	11	11	11	11	11	11	11	11	11	11	11
Gga_rs13512787	1	113081233	22	22	22	22	22	22	22	22	22	22	22	22	22	22	22	22	22	22	22	22	22	22	22	22	22	22	22	22	22	22	22	22	22	22	22	22	22	22	22	22
Gga_rs13512934	1	113350771	11	11	11	11	11	11	11	11	11	11	11	11	11	11	11	11	11	11	11	11	22	22	22	22	22	22	22	22	22	22	22	22	22	22	22	22	22	22	22	22
Gga_rs13513038	4	30973097	22	12	11	12	11	12	11	22	12	12	12	12	12	12	22	12	12	12	22	12	22	22	11	11	11	11	11	11	12	12	12	11	12	12	12	12	22	11	12	11
Gga_rs13513078	4	31065981	12	22	22	22	22	22	22	22	22	22	22	22	22	22	22	22	22	22	22	12	11	11	11	11	11	11	11	11	11	11	11	11	11	11	11	11	11	11	11	11
Gga_rs13513102	4	31184369	12	22	22	22	22	22	22	22	22	22	22	22	22	22	22	22	22	22	22	12	11	11	22	22	12	12	12	22	12	12	12	22	12	22	12	12	11	22	12	22
Gga_rs13513104	4	31200165	22	22	22	22	22	22	22	22	22	22	22	22	22	22	22	22	22	22	22	22	22	22	22	22	22	22	22	22	22	22	22	22	22	22	22	22	22	22	22	22
Gga_rs13513158	4	31334830	12	22	22	22	22	22	22	22	22	22	22	22	22	22	22	22	22	22	22	12	11	11	22	22	12	12	12	22	12	12	12	22	12	22	12	12	11	22	12	22
Gga_rs13513195	4	31368933	12	11	11	11	11	11	11	11	11	11	11	11	11	11	11	11	11	11	11	12	11	11	11	11	11	11	11	11	11	11	11	11	11	11	11	11	11	11	11	11
Gga_rs13513662	4	32549395	11	11	11	11	11	11	11	11	11	11	11	11	11	11	11	11	11	11	11	11	22	22	12	11	22	12	12	12	12	22	12	11	12	22	22	12	12	22	22	22
Gga_rs13513791	4	32636487	22	24	22	24	22	22	22	22	22	22	22	24	22	22	22	22	22	22	22	24	22	22	24	44	24	44	44	24	24	22	44	44	24	22	22	44	24	22	22	22
Gga_rs13514004	4	33233170	12	11	11	11	12	12	11	22	12	12	22	12	12	12	22	12	12	12	12	12	11	11	11	11	11	11	11	11	11	11	11	11	11	11	11	11	11	11	11	11
Gga_rs13514191	4	33565877	44	44	44	44	44	44	44	44	44	44	44	44	44	44	44	44	44	44	44	44	44	44	44	44	44	44	44	44	44	44	44	44	44	44	44	44	44	44	44	44
Gga_rs13514268	4	33834522	22	44	44	44	24	24	44	22	44	44	24	24	24	44	44	44	24	44	44	44	44	44	24	24	44	24	24	24	24	44	44	24	44	44	44	24	24	44	44	44
Gga_rs13514388	4	34211175	44	44	44	44	44	44	44	44	44	44	44	44	44	44	44	44	44	44	44	44	44	44	44	44	44	44	44	44	44	44	44	44	44	44	44	44	44	44	44	44
Gga_rs13514521	4	34551829	11	12	12	12	11	11	12	11	12	12	12	12	12	12	22	12	11	22	12	12	22	22	22	22	22	22	22	22	22	22	22	22	22	22	22	22	22	22	22	22
Gga_rs13514647	4	34676223	44	44	44	44	44	44	44	44	44	44	44	44	44	44	44	44	44	44	44	44	44	44	24	44	44	44	44	24	24	44	44	44	44	44	44	24	44	44	44	44
Gga_rs13514685	4	34744658	11	12	12	12	11	11	12	11	12	12	12	12	12	12	22	12	11	22	11	12	22	22	22	22	22	22	22	22	22	22	22	22	22	22	22	22	22	22	22	22
Gga_rs13514692	4	34779481	22	22	22	22	22	22	22	22	22	22	22	22	22	22	22	22	22	22	22	22	22	22	22	22	22	22	22	22	22	22	22	22	22	22	22	22	22	22	22	22
Gga_rs13514704	4	34820778	11	12	12	12	11	11	12	11	12	12	12	12	12	12	22	12	11	22	11	12	22	22	22	22	22	22	22	22	22	22	22	22	22	22	22	22	22	22	22	22
Gga_rs13514715	4	34867349	22	24	24	24	22	22	24	22	24	24	24	24	24	24	44	24	22	44	22	24	44	44	24	44	44	44	44	24	24	44	44	44	44	44	44	44	44	44	44	44
Gga_rs13514851	4	35055420	11	11	11	11	11	11	11	11	11	11	11	11	11	11	11	11	11	11	11	11	11	11	12	11	12	12	12	12	12	11	12	11	11	11	11	12	11	11	11	11
Gga_rs13514923	4	35159759	11	11	11	11	11	11	11	11	11	11	11	11	11	11	11	11	11	11	11	11	11	11	12	11	12	12	12	12	12	11	12	11	11	11	11	12	11	11	11	11
Gga_rs13515154	4	35590347	11	12	12	22	12	22	12	12	12	12	11	12	11	12	11	12	22	11	12	12	11	11	12	11	11	11	11	12	12	11	11	11	11	11	11	11	11	11	11	11
Gga_rs13515200	4	35662704	22	24	24	44	24	44	24	24	24	24	22	24	22	24	22	24	44	22	24	24	22	22	24	22	22	22	22	24	24	22	22	22	22	22	22	22	22	22	22	22
Gga_rs13515208	4	35697322	44	44	44	44	44	44	44	44	44	44	44	44	44	44	44	44	44	44	44	44	44	44	44	44	44	44	44	44	44	44	44	44	44	44	44	44	44	44	44	44
Gga_rs13515242	4	35779917	11	11	11	11	11	11	11	11	11	11	11	11	11	11	11	11	11	11	11	11	11	11	11	11	11	11	11	11	11	11	12	22	12	11	11	11	11	12	11	12
Gga_rs13515370	4	36044258	11	12	12	22	12	22	12	12	12	12	11	12	11	12	11	12	22	11	12	12	11	11	11	12	22	12	12	11	12	12	11	11	11	11	12	12	11	12	11	12
Gga_rs13515421	4	36148463	22	22	24	22	22	22	24	22	24	24	24	22	24	24	44	24	22	44	22	24	44	44	44	24	22	24	24	44	24	24	44	44	44	44	24	24	44	22	44	22
Gga_rs13515728	4	36802993	11	11	11	11	11	11	11	11	11	11	11	11	11	11	11	11	11	11	11	11	11	11	11	11	11	11	11	11	11	11	11	11	11	11	11	11	11	11	11	11
Gga_rs13515775	4	36958928	11	11	11	11	11	11	11	11	11	11	11	11	11	11	11	11	11	11	11	11	11	11	11	11	11	11	11	11	11	11	11	11	11	11	11	11	11	11	11	11
Gga_rs13515807	4	37066200	22	22	22	22	22	22	22	22	22	22	22	22	22	22	22	22	22	22	22	22	22	22	22	22	22	22	22	22	22	22	22	22	22	22	22	22	22	22	22	22
Gga_rs13515820	4	37153856	22	22	22	22	22	22	22	22	22	22	22	22	22	22	22	22	22	22	22	22	22	22	22	22	22	22	22	22	22	22	22	22	22	22	22	22	22	22	22	22
Gga_rs13515848	4	37450227	22	22	22	22	22	22	22	22	22	22	22	22	22	22	22	22	22	22	22	22	11	11	11	12	22	12	12	11	12	12	11	12	12	12	12	12	11	22	12	22
Gga_rs13515952	4	38074235	11	11	11	11	11	11	11	11	11	11	11	11	11	11	11	11	11	11	11	11	11	11	11	11	11	11	11	11	11	11	11	11	11	11	11	11	11	11	11	11
Gga_rs13516094	4	38351324	11	11	11	11	11	11	11	11	11	11	11	11	11	11	11	11	11	11	11	11	11	11	11	11	11	11	11	11	11	11	11	11	11	11	11	11	11	11	11	11
Gga_rs13516098	4	38423077	22	22	22	22	22	22	22	22	22	22	22	22	22	22	22	22	22	22	22	22	22	22	22	22	22	22	22	22	22	22	22	22	22	22	22	22	22	22	22	22
Gga_rs13516148	4	38842092	22	22	22	22	22	22	22	22	22	22	22	22	22	22	22	22	22	22	22	22	22	22	22	22	22	22	22	22	22	22	22	22	22	22	22	22	22	22	22	22
Gga_rs13516194	4	39093053	22	22	22	22	22	22	22	22	22	22	22	22	22	22	22	22	22	22	22	22	11	11	11	11	11	11	11	11	11	11	11	11	11	11	11	11	11	11	11	11
Gga_rs13516461	4	40115709	11	12	11	11	11	11	11	11	11	11	11	11	11	11	11	11	11	11	11	11	12	12	12	22	12	12	12	22	22	12	12	11	11	12	12	12	11	22	11	12
Gga_rs13516467	4	40137867	22	12	22	22	22	22	22	22	22	22	22	22	22	22	22	22	22	22	22	22	12	12	12	22	12	12	12	22	22	22	12	12	12	22	12	12	12	22	12	12
Gga_rs13516487	4	40205013	22	22	22	22	22	22	22	22	22	22	22	22	22	22	22	22	22	22	22	22	22	22	22	22	22	22	22	22	22	22	22	22	22	22	22	22	22	22	22	22
Gga_rs13516508	4	40245067	22	22	22	22	22	22	22	22	22	22	22	22	22	22	22	22	22	22	22	22	12	12	12	22	12	12	12	22	22	22	12	12	12	22	12	12	12	22	12	12
Gga_rs13516607	4	40508820	11	11	11	11	11	11	11	11	11	11	11	11	11	11	11	11	11	11	11	11	12	12	12	11	12	12	12	11	11	11	12	22	22	12	12	12	22	11	12	12
Gga_rs13516840	4	40771731	22	22	22	22	22	22	22	22	22	22	22	22	22	22	22	22	22	22	22	22	11	11	11	11	11	11	11	11	11	11	11	11	11	11	11	11	11	11	11	11
Gga_rs13516886	4	40889705	11	11	11	11	11	11	11	11	11	11	11	11	11	11	11	11	11	11	11	11	22	22	22	22	22	22	22	22	22	22	22	22	22	22	22	22	22	22	22	22
Gga_rs13517301	4	41974805	22	22	22	22	22	22	22	22	22	22	22	22	22	22	22	22	22	22	22	22	12	12	12	12	12	12	11	11	11	11	11	12	22	11	11	11	12	11	12	12
Gga_rs13517348	4	42150298	11	11	11	11	11	11	11	11	11	11	11	11	11	11	11	11	11	11	11	11	11	11	11	11	11	11	11	11	11	11	11	11	11	11	11	11	11	11	11	11
Gga_rs13517394	4	42355969	22	22	22	22	22	22	22	22	22	22	22	22	22	22	22	22	22	22	22	22	22	22	22	22	22	22	22	22	22	22	22	22	22	22	22	22	22	22	22	22
Gga_rs13517411	4	42383094	22	22	22	22	22	22	22	22	22	22	22	22	22	22	22	22	22	22	22	22	22	22	22	22	22	22	22	22	22	22	22	22	22	22	22	22	22	22	22	22
Gga_rs13517429	4	42520509	22	22	22	22	22	22	22	22	22	22	22	22	22	22	22	22	22	22	22	22	22	22	22	22	22	22	22	22	22	22	22	22	22	22	22	22	22	22	22	22
Gga_rs13517477	4	42725427	22	22	22	22	22	22	22	22	22	22	22	22	22	22	22	22	22	22	22	22	22	22	22	22	22	22	22	22	22	22	22	22	22	22	22	22	22	22	22	22
Gga_rs13517500	4	42994333	22	22	22	22	22	22	22	22	22	22	22	22	22	22	22	22	22	22	22	22	12	11	12	12	12	12	11	11	11	11	11	11	11	11	11	11	12	11	12	12
Gga_rs13517516	4	43099066	11	11	11	11	11	11	11	11	11	11	11	11	11	11	11	11	11	11	11	11	11	11	11	11	11	11	11	11	11	11	11	11	11	11	11	11	11	11	11	11
Gga_rs13517835	4	44250685	11	11	12	12	12	11	22	12	22	11	12	11	12	12	12	12	11	12	12	12	22	22	12	12	12	12	22	22	22	22	22	22	22	22	22	22	12	22	12	12
Gga_rs13517893	4	44478055	44	44	44	44	44	44	44	44	44	44	44	44	44	44	44	44	44	44	44	44	44	44	44	44	44	44	44	44	44	44	44	44	44	44	44	44	44	44	44	44
Gga_rs13517906	4	44560703	24	44	24	24	44	24	44	44	44	44	44	44	44	24	24	44	24	44	44	44	22	22	24	22	22	22	22	22	22	22	22	22	22	22	22	22	22	22	24	24
Gga_rs13517986	4	44848312	44	44	44	44	44	44	44	44	44	44	44	44	44	44	44	44	44	44	44	44	22	22	24	22	22	22	22	22	22	22	22	22	22	22	22	22	22	22	24	24
Gga_rs13518379	4	46231529	11	11	11	11	11	11	11	11	11	11	11	11	11	11	11	11	11	11	11	11	11	11	11	11	11	11	11	11	11	11	11	11	11	11	11	11	11	11	11	11
Gga_rs13518544	4	46571777	22	22	22	22	22	22	22	22	22	22	22	22	22	22	22	22	22	22	22	22	12	11	12	11	12	12	11	12	11	12	11	11	11	11	11	12	22	12	22	12
Gga_rs13518749	4	47102567	22	22	12	22	12	11	11	11	11	12	12	12	12	12	22	11	22	22	11	11	22	22	22	22	22	22	22	22	22	22	22	22	22	22	22	22	22	12	12	12
Gga_rs13518806	4	47196238	11	11	11	11	11	11	11	11	11	12	12	11	11	11	12	11	12	11	11	11	12	12	22	22	22	22	22	11	22	12	22	22	22	22	22	12	11	22	12	22
Gga_rs13519237	4	47959042	22	22	22	22	22	22	22	22	22	22	22	22	22	22	22	22	22	22	22	22	22	22	22	22	22	22	22	22	22	22	22	22	22	22	22	22	22	22	22	22
Gga_rs13519369	4	48309650	0	0	0	0	0	0	0	0	0	0	0	0	0	0	0	0	0	0	0	0	0	0	0	0	0	0	0	0	0	0	0	0	0	0	0	0	0	0	0	0
Gga_rs13519458	4	48443914	44	44	44	44	44	44	44	44	44	44	44	44	44	44	44	44	44	44	44	44	44	44	44	44	44	44	44	44	44	44	44	44	44	44	44	44	44	44	44	44
Gga_rs13519519	4	48539356	11	11	11	11	11	11	11	11	11	11	11	11	11	11	11	11	11	11	11	11	12	12	22	12	22	12	22	11	22	12	22	22	22	12	12	11	12	11	12	11
Gga_rs13519568	4	48683212	11	11	11	11	11	11	11	11	11	11	11	11	11	11	11	11	11	11	11	11	12	12	22	12	22	12	22	11	22	12	22	22	22	12	12	11	12	11	12	11
Gga_rs13520130	4	49326097	22	22	22	22	22	22	22	22	22	22	22	22	22	22	22	22	22	22	22	22	12	12	22	12	22	12	22	11	22	12	22	22	22	12	12	11	12	11	12	11
Gga_rs13520414	4	50093674	22	22	22	22	22	22	22	22	22	22	22	22	22	22	22	22	22	22	22	22	22	22	11	22	22	12	12	22	12	12	12	22	22	11	22	22	12	11	12	12
Gga_rs13520450	4	50168171	22	22	22	22	22	22	22	22	22	22	22	22	22	22	22	22	22	22	22	22	22	22	11	22	12	12	12	22	12	12	12	22	22	11	22	22	12	11	12	12
Gga_rs13520713	4	50886737	11	11	11	11	11	11	11	11	11	11	11	11	11	11	11	11	11	11	11	11	11	11	11	11	11	11	11	11	11	11	11	11	11	11	11	11	11	11	11	11
Gga_rs13520772	4	50991126	22	22	22	22	22	22	22	22	22	22	22	22	22	22	22	22	22	22	22	22	22	22	22	22	22	22	22	22	22	22	22	22	22	22	22	22	22	22	22	22
Gga_rs13520944	4	51341512	22	22	22	22	22	22	22	22	22	22	22	22	22	22	22	22	22	22	22	22	22	22	22	22	22	22	22	22	22	24	22	22	22	24	22	22	22	44	22	24
Gga_rs13521016	4	51487028	11	11	11	11	11	11	11	11	11	11	11	11	11	11	11	11	11	11	11	11	11	11	11	11	11	11	11	11	11	12	11	11	11	12	11	11	11	22	11	12
Gga_rs13521195	4	51669500	11	11	11	11	11	11	11	11	11	11	11	11	11	11	11	11	11	11	11	11	11	11	11	11	11	11	11	11	11	12	11	11	11	12	11	11	11	22	11	12
Gga_rs13521202	4	51743851	11	11	11	11	11	11	11	11	11	11	11	11	11	11	11	11	11	11	11	11	11	11	11	11	11	11	11	11	11	12	11	11	11	12	11	11	11	22	11	12
Gga_rs13521235	4	51861792	22	22	22	22	22	22	22	22	22	22	22	22	22	22	22	22	22	22	22	22	22	22	22	22	22	22	22	22	22	12	22	22	22	12	22	22	22	11	22	12
Gga_rs13521302	4	52023314	22	22	22	22	22	22	22	22	22	22	22	22	22	22	22	22	22	22	22	22	22	22	22	22	22	22	22	22	22	22	22	22	22	22	22	22	22	22	22	22
Gga_rs13521373	4	52218741	11	11	11	11	11	11	11	11	11	11	11	11	11	11	11	11	11	11	11	11	11	11	11	11	11	11	11	11	11	11	11	11	11	11	11	11	11	11	11	11
Gga_rs13521481	4	52533155	0	0	0	0	0	0	0	0	12	0	12	0	0	0	0	0	12	12	0	0	0	0	0	0	22	0	0	0	22	22	12	0	0	22	0	0	22	22	22	22
Gga_rs13521588	4	52768948	22	22	22	22	22	22	22	22	22	22	22	22	22	22	22	22	22	22	22	22	24	24	22	24	22	24	22	44	22	22	22	22	22	22	22	24	22	22	24	24
Gga_rs13521814	4	53375709	22	22	22	22	22	22	22	22	22	22	22	22	22	22	22	22	22	22	22	22	12	12	22	12	22	12	12	11	12	22	22	22	22	22	22	12	12	22	11	12
Gga_rs13521930	4	53641320	22	22	22	22	22	22	22	22	22	22	22	22	22	22	22	22	22	22	22	22	12	12	22	12	22	12	12	11	12	22	22	22	22	22	22	12	12	22	11	12
Gga_rs13521963	4	53833480	22	22	22	22	22	22	22	22	22	22	22	22	22	22	22	22	22	22	22	22	22	22	22	22	22	22	22	22	22	22	22	22	22	22	22	22	22	22	22	22
Gga_rs13522046	4	54138324	22	22	22	22	22	22	22	22	22	22	22	22	22	22	22	22	22	22	22	22	22	22	22	22	22	22	22	22	22	22	22	22	22	22	22	22	22	22	22	22
Gga_rs13522144	4	54381612	22	22	22	22	22	22	22	22	22	22	22	22	22	22	22	22	22	22	22	22	22	22	22	22	22	22	22	22	22	22	22	22	22	22	22	22	22	22	22	22
Gga_rs13522688	4	55714579	22	22	22	22	22	22	22	22	22	12	22	22	22	22	12	22	12	22	22	22	22	22	22	22	22	22	22	22	22	22	22	22	22	22	22	22	22	22	22	22
Gga_rs13522695	4	55760501	44	44	44	44	44	44	44	44	44	24	44	44	44	44	24	44	24	44	44	44	24	24	44	24	24	24	24	24	24	44	24	24	24	44	24	22	22	24	22	24
Gga_rs13522771	4	56039692	11	11	11	11	11	11	11	11	11	11	11	11	11	11	11	11	11	11	11	11	11	11	11	11	11	11	11	11	11	11	11	11	11	11	11	11	11	11	11	11
Gga_rs13523062	4	56905938	12	12	12	12	12	22	22	22	22	11	22	22	12	22	12	12	12	12	12	12	22	22	22	22	22	22	22	22	12	22	12	22	22	22	12	22	22	22	22	22
Gga_rs13523114	4	57166820	44	44	44	44	44	44	44	44	44	44	44	44	44	44	44	44	44	44	44	44	44	44	44	44	44	44	44	44	44	44	44	44	44	44	44	44	44	44	44	44
Gga_rs13523411	4	57973963	11	11	11	11	11	11	11	11	11	11	11	11	11	11	11	11	11	11	11	11	11	11	11	11	11	11	11	11	11	11	11	11	11	11	11	11	11	11	11	11
Gga_rs13523435	4	58056552	44	44	44	44	44	44	44	44	44	44	44	44	44	44	44	44	44	44	44	44	44	44	44	44	44	44	44	44	44	44	44	44	44	44	44	44	44	44	44	44
Gga_rs13523456	4	58075092	12	12	12	12	22	22	22	22	22	11	22	22	22	22	12	12	12	22	12	22	22	22	22	22	22	22	22	22	22	22	22	22	22	22	22	22	22	22	22	22
Gga_rs13523462	4	58107231	12	12	12	12	11	11	11	11	11	22	11	11	11	11	12	12	12	11	12	11	11	11	11	11	11	11	11	11	11	11	11	11	11	11	11	11	11	11	11	11
Gga_rs13523721	4	58598228	11	11	11	11	11	11	11	11	11	11	11	11	11	11	11	11	11	11	11	11	11	11	11	11	11	11	11	11	11	11	11	11	11	11	11	11	11	11	11	11
Gga_rs13523871	4	59067891	22	22	22	22	22	22	22	22	22	22	22	22	22	22	22	22	22	22	22	22	22	22	22	22	22	22	22	22	22	22	22	22	22	22	22	22	22	22	22	22
Gga_rs13524268	4	60086711	11	11	11	11	22	11	11	11	11	12	11	12	11	12	12	11	12	22	11	12	12	11	12	11	11	11	11	11	12	11	12	11	11	11	12	11	11	12	11	12
Gga_rs13524434	4	60440695	22	22	22	22	11	22	22	22	12	12	22	12	22	12	12	22	12	11	12	12	12	22	12	22	22	22	22	22	12	22	12	22	22	22	12	22	22	12	22	12
Gga_rs13524502	4	60646504	11	11	11	11	11	11	11	11	12	11	11	11	11	11	11	11	11	11	12	11	12	22	12	22	22	22	22	12	12	11	12	11	12	12	11	12	12	12	22	12
Gga_rs13524600	4	61048360	44	44	44	44	44	44	44	44	24	44	44	44	44	44	44	44	44	44	24	44	44	44	44	44	44	44	44	44	44	44	44	44	44	44	44	44	44	44	44	44
Gga_rs13524605	4	61088893	22	22	22	22	22	22	22	22	22	22	22	22	22	22	22	22	22	22	22	22	22	22	22	22	22	22	22	22	22	22	22	22	22	22	22	22	22	22	22	22
Gga_rs13524672	4	61383235	22	22	22	22	22	22	22	22	22	22	22	22	22	22	22	22	22	22	22	22	22	22	22	22	22	22	22	22	22	22	22	22	22	22	22	22	22	22	22	22
Gga_rs13524700	4	61439746	22	22	22	22	22	22	22	22	22	22	22	22	22	22	22	22	22	22	22	22	22	22	22	22	22	22	22	22	22	22	22	22	22	22	22	22	22	22	22	22
Gga_rs13524718	4	61513626	22	22	22	22	22	22	22	22	22	22	22	22	22	22	22	22	22	22	22	22	22	22	22	22	22	22	22	22	22	22	22	22	22	22	22	22	22	22	22	22
Gga_rs13525357	3	108766930	44	44	44	44	44	44	44	44	44	44	44	44	44	44	44	44	44	44	44	44	44	44	44	44	44	44	44	44	44	44	44	44	44	44	44	44	44	44	44	44
Gga_rs13525423	3	109033362	12	22	22	22	22	22	22	22	22	12	22	22	22	22	22	12	22	12	12	22	22	22	22	22	22	22	22	22	22	22	22	22	22	22	22	22	22	22	22	22
Gga_rs13525538	3	109373789	12	12	11	11	12	22	11	12	12	12	22	11	12	12	12	22	12	12	12	12	12	12	12	11	12	11	11	22	22	22	12	22	12	12	22	12	12	11	22	12
Gga_rs13525787	3	109822145	11	11	11	11	11	11	11	11	11	11	11	11	11	11	11	11	11	11	11	11	12	12	12	22	12	22	22	22	11	11	12	11	12	22	11	12	12	22	12	22
Gga_rs13525874	3	109945836	11	11	11	11	11	12	11	11	12	12	12	11	11	11	11	12	11	11	11	11	12	12	12	22	12	22	22	12	11	11	12	11	12	22	11	12	12	22	12	22
Gga_rs13526053	3	110369951	22	22	22	22	22	22	22	22	22	22	22	22	22	22	22	22	22	22	22	22	22	22	22	22	22	22	22	12	12	12	22	12	22	22	22	22	22	22	12	22
Gga_rs13526117	3	110504081	11	11	11	11	11	11	11	11	11	11	11	11	11	11	11	11	11	11	11	11	11	11	11	22	22	11	11	11	12	22	11	12	22	11	11	22	22	12	12	12
Gga_rs13526127	3	110540291	22	22	22	22	22	22	22	22	22	22	22	22	22	22	22	22	22	22	22	22	22	22	22	11	11	22	22	22	12	11	22	12	11	22	22	11	11	12	12	12
Gga_rs13526312	3	110982215	11	11	11	12	11	12	12	11	12	11	11	12	11	22	12	11	11	12	11	12	12	12	12	11	11	11	11	11	12	12	11	12	12	11	12	22	22	11	11	11
Gga_rs13526324	3	111029239	22	22	22	22	22	22	22	22	22	22	22	22	22	22	22	22	22	22	22	22	22	22	22	22	22	22	22	22	22	22	22	22	22	22	22	22	22	22	22	22
Gga_rs13526348	3	111112287	11	11	11	12	11	12	12	11	12	11	11	12	11	12	12	11	11	12	11	12	12	12	12	11	11	11	11	11	12	12	11	12	12	11	12	22	22	11	11	11
Gga_rs13527408	3	113445251	12	11	11	12	11	11	22	22	22	12	12	11	11	22	12	12	11	22	12	22	11	11	11	11	11	11	11	11	11	11	11	11	11	11	11	11	11	11	11	11
Gga_rs13527414	3	113576859	12	11	11	12	11	11	22	22	22	12	12	11	11	22	12	12	11	22	12	22	12	12	12	11	11	22	11	11	11	12	22	11	12	11	12	12	12	12	12	11
Gga_rs13527470	15	7276385	22	22	22	22	22	22	22	22	22	22	22	22	22	22	22	22	22	22	22	22	22	22	22	22	22	22	22	22	22	22	22	22	22	22	22	22	22	22	22	22
Gga_rs13527702	15	7944693	22	22	22	22	22	22	22	22	22	22	22	22	22	22	22	22	22	22	22	22	24	22	22	22	22	22	22	22	22	24	24	22	22	22	22	22	22	22	22	22
Gga_rs13527741	15	8010368	11	11	11	11	11	11	11	11	11	11	11	11	11	11	11	11	11	11	11	11	11	11	11	11	11	11	11	11	11	11	11	11	11	11	11	11	11	11	11	11
Gga_rs13527777	15	8072300	12	12	12	11	12	22	12	11	11	11	12	12	12	12	12	12	12	11	12	12	22	22	22	22	22	22	22	22	22	22	22	22	22	22	22	22	22	22	22	22
Gga_rs13527881	15	8291397	44	44	44	44	44	44	24	44	44	44	24	44	24	24	44	24	24	44	24	44	24	24	22	22	22	44	24	44	24	24	24	24	24	24	24	44	44	44	44	44
Gga_rs13527907	15	8372606	0	0	0	0	0	0	0	0	0	0	0	0	0	0	0	0	0	0	0	0	0	0	0	0	0	0	0	0	0	0	0	0	0	0	0	0	0	0	0	0
Gga_rs13528066	15	8690689	12	11	11	11	12	22	11	12	11	11	11	22	11	11	12	11	11	11	11	12	22	12	11	11	11	22	12	22	12	22	22	12	12	12	12	22	22	22	22	22
Gga_rs13528138	15	8920981	11	11	11	11	11	11	11	11	11	11	11	11	11	11	11	11	11	11	11	11	11	12	22	22	22	11	12	11	12	11	11	12	12	12	12	11	11	11	11	11
Gga_rs13528149	15	8997809	11	11	11	11	11	11	11	11	11	11	11	11	11	11	11	11	11	11	11	11	11	11	11	11	11	11	11	11	11	11	11	11	11	11	11	11	11	11	11	11
Gga_rs13528161	15	9009449	11	11	11	11	11	11	11	11	11	11	11	11	11	11	11	11	11	11	11	11	11	11	11	11	11	11	11	11	11	11	11	11	11	11	11	11	11	11	11	11
Gga_rs13528221	15	9135723	22	12	12	12	12	22	12	22	12	12	12	22	11	11	12	12	11	12	12	22	22	12	11	11	11	22	12	22	12	22	22	12	12	12	12	22	22	22	22	22
Gga_rs13528272	15	9248660	22	12	12	12	12	22	12	22	12	12	12	22	11	11	12	12	11	12	12	22	22	22	22	22	22	22	22	22	22	22	22	22	22	22	22	22	22	22	22	22
Gga_rs13528442	15	9501151	24	24	24	24	44	44	24	22	24	24	24	24	44	44	44	24	44	24	24	22	44	44	44	44	44	44	44	44	44	44	44	44	44	44	44	44	44	44	44	44
Gga_rs13528575	15	9738857	22	22	22	22	22	22	22	22	22	22	22	22	22	22	22	22	22	22	22	22	12	22	12	11	11	11	11	11	11	11	11	12	12	11	12	11	11	12	12	12
Gga_rs13528603	15	9777147	22	22	22	22	22	22	22	22	22	22	22	22	22	22	22	22	22	22	22	22	12	22	12	11	11	11	11	11	12	11	11	12	12	11	12	11	11	12	12	12
Gga_rs13528860	15	10503784	22	22	22	22	22	22	12	22	22	22	22	22	22	22	22	12	12	22	22	22	22	22	22	22	22	22	22	22	22	22	22	22	22	22	22	22	22	22	22	22
Gga_rs13528863	15	10514544	22	12	22	22	22	22	22	12	12	22	12	22	12	22	22	22	22	22	12	22	22	12	12	22	22	22	22	22	22	22	22	12	12	22	12	22	22	12	12	22
Gga_rs13528884	15	10600702	22	22	22	22	22	22	22	22	22	22	22	22	22	22	22	22	22	22	22	22	22	22	22	22	22	22	22	22	22	22	22	22	22	22	22	22	22	22	22	22
Gga_rs13528895	15	10653235	22	22	22	22	22	22	22	22	22	22	22	22	22	24	22	22	22	22	22	22	22	22	22	22	22	22	22	22	22	22	22	22	22	22	22	22	22	22	22	22
Gga_rs13528978	15	11062654	11	11	11	11	11	11	11	12	12	11	12	11	11	11	12	11	11	11	12	11	22	22	22	22	22	22	22	22	22	22	22	22	22	22	22	22	22	22	22	22
Gga_rs13529023	15	11169751	22	22	22	22	22	22	22	12	12	22	12	22	12	22	12	22	22	22	12	22	11	11	11	11	11	11	11	11	11	11	11	11	11	11	11	11	11	11	11	11
Gga_rs13529083	15	11283257	22	22	22	22	22	22	22	22	22	22	22	22	22	22	22	22	22	22	22	22	22	22	22	22	22	22	22	22	22	22	22	22	22	22	22	22	22	22	22	22
Gga_rs13529092	15	11311835	22	22	22	22	22	22	22	22	12	22	12	22	12	22	12	22	22	22	12	22	11	11	11	11	11	11	11	11	11	11	11	11	11	11	11	11	11	11	11	11
Gga_rs13529253	15	11723258	12	22	22	22	12	22	11	12	22	22	22	12	12	22	22	11	12	22	22	22	11	11	11	11	11	11	22	11	12	12	11	11	11	12	22	11	11	12	12	12
Gga_rs13529279	15	11769107	11	11	11	11	11	11	11	11	11	11	11	11	11	11	11	11	11	11	11	11	22	12	12	22	22	12	11	12	11	12	22	12	12	12	11	12	12	12	12	12
Gga_rs13529314	15	11806633	22	22	22	22	22	22	22	22	22	22	22	22	22	22	22	22	22	22	22	22	22	22	22	22	22	22	22	22	22	22	22	22	22	22	22	22	22	22	22	22
Gga_rs13529438	15	12143568	12	11	12	11	12	11	22	12	11	12	11	12	12	11	12	22	12	11	12	11	11	11	11	11	11	11	11	12	12	11	11	11	11	11	11	11	11	11	11	11
Gga_rs13529479	15	12387809	11	11	11	11	11	11	11	11	11	11	11	11	11	11	11	11	11	11	11	11	11	11	11	11	11	11	11	11	11	11	11	11	11	11	11	11	11	11	11	11
Gga_rs13529493	15	12538140	11	22	11	12	12	11	11	11	22	11	11	11	11	12	11	11	11	11	11	11	22	22	22	22	22	22	22	11	11	22	22	22	22	22	22	22	12	22	22	22
Gga_rs13529495	15	12547551	22	11	22	12	12	22	22	22	11	22	22	22	22	12	22	22	22	22	22	22	11	11	11	11	11	11	11	22	22	11	11	11	11	11	11	11	12	11	11	11
Gga_rs13529517	15	12791969	12	12	12	12	12	22	12	22	11	22	12	22	22	11	22	22	22	12	22	22	11	11	11	11	11	11	11	11	11	11	11	11	11	11	11	11	11	11	11	11
Gga_rs13529576	23	649378	12	12	22	22	22	12	12	22	22	22	11	12	12	12	11	22	22	22	11	22	22	22	12	22	22	22	11	12	22	22	22	22	22	12	22	22	12	22	22	22
Gga_rs13529625	23	759715	22	22	22	22	22	22	22	22	22	22	22	22	22	22	22	22	22	22	22	22	22	22	22	22	22	22	22	22	22	22	22	22	22	22	22	22	22	22	22	22
Gga_rs13529633	23	773660	11	11	11	11	11	11	11	11	11	11	11	11	11	11	11	11	11	11	11	11	11	11	11	11	11	11	11	11	11	11	11	11	11	11	11	11	11	11	11	11
Gga_rs13529722	23	1034408	11	11	11	11	11	11	11	12	12	11	11	11	11	11	11	11	11	11	11	11	22	12	22	22	22	22	22	12	22	22	22	22	22	22	12	12	12	22	22	22
Gga_rs13529757	23	1150835	11	11	11	11	11	11	11	11	11	11	11	11	11	11	11	11	11	11	11	11	11	11	11	11	11	11	11	11	11	11	11	11	11	11	11	11	11	11	11	11
Gga_rs13529785	23	1296196	11	11	11	11	11	11	11	11	11	11	11	11	11	11	11	11	11	11	11	11	11	11	11	11	11	11	11	11	11	11	11	11	11	11	11	11	11	11	11	11
Gga_rs13529804	23	1340162	22	12	12	22	12	22	12	12	12	22	22	12	12	12	12	12	22	22	11	12	22	22	22	22	22	22	22	22	12	12	22	22	22	22	22	22	22	22	22	22
Gga_rs13529918	23	1635333	22	22	22	22	22	22	22	22	22	22	22	22	22	22	22	22	22	22	22	22	22	22	12	12	12	22	12	22	22	22	22	22	22	22	12	12	11	12	22	12
Gga_rs13529921	23	1655454	22	22	22	22	22	22	22	22	22	22	22	22	22	22	22	22	22	22	22	22	22	22	22	22	22	22	22	22	22	22	22	22	22	22	22	22	22	22	22	22
Gga_rs13529924	23	1669198	44	44	44	44	44	44	44	44	44	44	44	44	44	24	44	24	44	44	44	44	22	22	22	22	22	22	22	22	22	22	22	22	22	22	22	22	22	22	22	22
Gga_rs13529945	23	1780334	11	11	11	11	11	11	11	11	11	11	11	11	11	11	11	11	11	11	11	11	22	22	22	22	22	22	22	22	22	22	22	22	22	22	22	22	22	22	22	22
Gga_rs13529993	14	128251	22	22	22	22	22	22	22	22	22	22	22	22	22	22	22	22	22	22	22	22	12	12	22	22	12	22	12	12	22	22	22	22	22	12	22	22	22	22	22	22
Gga_rs13529998	14	196818	11	11	11	11	11	11	11	11	11	11	11	11	11	11	11	11	11	11	11	11	11	11	12	12	12	22	12	11	12	12	11	22	22	12	12	12	12	22	11	22
Gga_rs13530002	14	230612	22	22	22	22	22	22	22	22	22	22	22	22	22	22	22	22	22	22	22	22	22	22	12	12	12	11	12	22	12	12	22	11	11	12	12	12	12	11	22	11
Gga_rs13530003	14	249000	11	11	11	11	11	11	11	11	11	11	11	11	11	11	11	11	11	11	11	11	22	22	22	22	22	22	22	22	22	22	22	22	22	22	22	22	22	22	22	22
Gga_rs13530022	14	334669	22	22	22	22	22	22	22	22	22	22	22	22	22	22	22	22	22	22	22	22	12	12	22	22	12	22	12	12	22	22	22	22	22	12	22	22	22	22	22	22
Gga_rs13530025	14	355175	22	22	22	22	22	22	22	22	22	22	22	22	22	22	22	22	22	22	22	22	22	22	12	12	12	11	12	22	12	12	22	11	11	12	12	12	12	11	22	11
Gga_rs13530032	14	374509	11	11	11	11	11	11	11	11	11	11	11	11	11	11	11	11	11	11	11	11	11	11	12	12	12	22	12	11	12	12	11	22	22	12	12	12	12	22	11	22
Gga_rs13530050	14	452709	22	22	22	22	22	22	22	22	22	22	22	22	22	22	22	22	22	22	22	22	22	22	12	12	12	11	12	22	12	12	22	11	11	12	12	12	12	11	22	11
Gga_rs13530082	14	632501	44	44	44	44	44	44	44	44	44	44	44	44	44	44	44	44	44	44	44	44	22	22	24	24	24	44	24	22	24	24	22	44	44	24	24	24	24	44	22	44
Gga_rs13530101	14	742709	22	22	22	22	22	22	22	22	22	22	22	22	22	22	22	22	22	22	22	22	22	22	12	12	12	11	12	22	12	12	22	11	11	12	12	12	12	11	22	11
Gga_rs13530110	14	787879	11	11	11	11	11	11	11	11	11	11	11	11	11	11	11	11	11	11	11	11	11	11	12	12	12	22	12	11	12	12	11	22	22	12	12	12	12	22	11	22
Gga_rs13530121	14	853962	22	22	22	22	22	22	22	22	22	22	22	22	22	22	22	22	22	22	22	22	22	22	22	22	22	22	22	22	22	22	22	22	22	22	22	22	22	22	22	22
Gga_rs13530130	14	929793	11	11	11	11	11	11	11	11	11	11	11	11	11	11	11	11	11	11	11	11	12	12	22	22	12	22	12	12	22	22	22	22	22	12	22	22	22	22	22	22
Gga_rs13530200	14	1076124	22	22	22	22	22	22	22	22	22	22	22	22	22	22	22	22	22	22	22	22	12	12	12	12	22	22	22	12	12	12	11	22	22	22	12	12	12	22	11	22
Gga_rs13530342	14	1487698	22	22	22	22	22	22	22	22	22	22	22	22	22	22	22	22	22	22	22	22	12	12	22	12	11	22	12	12	22	22	22	22	22	11	22	22	22	22	22	22
Gga_rs13530452	14	1655649	11	11	11	11	11	11	11	11	11	11	11	11	11	11	11	11	11	11	11	11	12	12	12	11	12	11	12	12	11	11	11	11	11	12	12	11	11	11	11	11
Gga_rs13530536	14	1780737	22	22	22	22	22	22	22	22	22	22	22	22	22	22	22	22	22	22	22	22	44	44	44	44	44	22	24	44	44	44	44	24	24	44	24	24	24	22	44	22
Gga_rs13530679	14	1986748	22	22	22	22	22	22	22	22	22	22	22	22	22	22	22	22	22	22	22	22	22	22	12	22	22	22	22	22	22	22	22	22	22	22	12	22	22	22	22	22
Gga_rs13530693	14	2076917	11	11	11	11	11	11	11	11	11	11	11	11	11	11	11	11	11	11	11	11	11	11	12	11	11	11	11	11	11	11	11	11	11	11	12	11	11	11	11	11
Gga_rs13530777	14	2287807	11	11	11	11	11	11	11	11	11	11	11	11	11	11	11	11	11	11	11	11	11	11	11	11	11	11	11	11	11	11	11	11	11	11	11	11	11	11	11	11
Gga_rs13530999	14	2884166	22	22	22	22	22	12	22	22	22	22	22	22	22	12	22	22	22	22	22	12	22	22	12	22	22	22	22	22	22	22	22	22	22	22	12	22	22	12	22	22
Gga_rs13531030	14	2928265	22	22	22	22	22	12	22	22	22	22	22	22	22	12	22	22	22	22	22	12	11	11	12	11	11	12	11	11	11	11	12	12	12	12	22	12	12	22	11	22
Gga_rs13531105	14	3075471	11	12	12	12	11	22	22	12	12	22	12	22	12	12	12	11	22	22	12	22	11	11	11	11	11	11	11	11	11	11	11	11	11	11	11	11	11	11	11	11
Gga_rs13531123	14	3111577	22	22	22	22	22	12	22	22	22	22	22	22	22	12	22	22	22	22	22	12	22	22	22	22	22	22	22	22	22	22	22	22	22	22	22	22	22	22	22	22
Gga_rs13531256	14	3402020	11	11	11	11	11	11	11	11	11	11	11	11	11	11	11	11	11	11	11	11	11	11	11	11	11	11	11	11	11	11	11	11	11	11	11	11	11	11	11	11
Gga_rs13531384	14	3687645	22	12	12	12	22	12	12	12	12	11	12	11	12	22	12	22	11	11	12	12	12	12	12	11	11	12	11	12	12	12	12	22	22	12	22	22	22	22	11	12
Gga_rs13531412	14	3729257	11	11	11	11	11	11	11	11	11	11	11	11	11	11	11	11	11	11	11	11	11	11	11	11	11	11	11	11	11	11	11	11	11	11	11	11	11	11	11	11
Gga_rs13531477	14	3847393	11	11	11	11	11	12	11	11	11	11	11	11	11	12	11	11	11	11	11	12	12	12	12	11	12	12	11	12	11	11	12	12	12	12	22	22	22	12	11	12
Gga_rs13531490	14	3872960	11	12	12	12	11	22	12	12	12	12	12	22	12	12	12	11	11	12	12	12	22	22	22	22	22	22	22	22	12	12	22	12	12	22	22	22	22	22	22	22
Gga_rs13531925	14	4982961	22	22	22	22	11	12	12	22	22	22	22	22	12	11	22	22	22	22	22	12	22	22	22	22	22	22	22	22	22	22	22	22	22	22	22	22	22	22	22	22
Gga_rs13531939	14	5027307	11	11	11	11	22	12	12	11	11	11	11	11	12	22	11	11	11	11	11	12	22	22	22	22	22	22	22	22	22	22	22	22	22	22	22	22	22	22	22	22
Gga_rs13532000	14	5194677	44	44	44	44	44	44	44	44	44	44	44	44	44	44	44	44	44	44	44	44	22	22	22	22	22	22	22	22	22	22	22	22	22	22	22	22	22	22	22	22
Gga_rs13532034	14	5301516	22	22	22	22	22	22	22	22	22	22	22	22	22	22	22	22	22	22	22	22	22	22	22	22	22	22	22	22	22	22	22	22	22	22	22	22	22	22	22	22
Gga_rs13532055	14	5340821	22	22	24	24	44	24	24	24	22	22	22	24	44	44	22	22	22	22	24	24	44	44	44	44	44	44	44	44	44	44	44	44	44	44	44	44	44	44	44	44
Gga_rs13532091	14	5401985	11	11	11	11	11	11	11	11	11	11	11	11	11	11	11	11	11	11	11	11	22	22	22	22	22	22	22	22	22	22	22	22	22	22	22	22	22	22	22	22
Gga_rs13532132	14	5487443	11	11	11	11	11	11	11	11	11	11	11	11	11	11	11	11	11	11	11	11	11	11	11	11	11	11	11	11	11	11	11	11	11	11	11	11	11	11	11	11
Gga_rs13532201	14	5553001	11	11	12	12	22	12	12	12	11	11	11	12	22	22	11	11	11	11	12	12	11	11	11	11	11	11	11	11	11	11	11	11	11	11	11	11	11	11	11	11
Gga_rs13532415	14	6034320	12	11	22	12	22	12	12	12	12	11	11	12	22	22	11	11	11	11	12	12	11	11	11	11	12	11	11	11	11	11	11	11	11	11	11	11	11	11	11	11
Gga_rs13532559	14	6305452	12	11	11	11	12	12	11	11	11	11	11	11	12	12	11	12	12	11	11	11	22	22	22	12	12	22	22	22	22	22	22	22	22	12	12	22	22	22	12	12
Gga_rs13532617	14	6389015	22	22	22	22	22	12	22	22	22	22	22	22	12	22	22	12	12	22	22	22	11	11	11	12	11	11	11	11	11	11	11	11	11	12	11	11	11	11	12	12
Gga_rs13532829	14	6995259	0	0	0	0	0	0	0	0	0	0	0	0	0	0	0	0	0	0	0	0	0	0	0	0	0	0	0	0	0	0	0	0	0	0	0	0	0	0	0	0
Gga_rs13533075	14	7703346	22	22	22	22	22	22	22	22	22	22	22	22	22	22	22	22	22	22	22	22	22	22	22	22	22	22	22	22	22	22	22	22	22	22	22	22	22	22	22	22
Gga_rs13533081	14	7807504	22	12	11	12	12	12	12	12	11	12	22	12	12	22	12	12	11	22	22	12	22	12	12	22	22	12	22	22	12	11	12	22	22	22	22	12	12	11	22	22
Gga_rs13533098	14	7940437	0	0	0	0	0	0	0	0	0	0	0	0	0	0	0	0	0	0	0	0	0	0	0	0	0	0	0	0	0	0	0	0	0	0	0	0	0	0	0	0
Gga_rs13533137	14	8062716	0	0	0	0	0	0	0	0	0	0	0	0	0	0	0	0	0	0	0	0	0	0	0	0	0	0	0	0	0	0	0	0	0	0	0	0	0	0	0	0
Gga_rs13533186	14	8278915	11	11	11	11	11	11	11	11	11	11	11	11	11	11	11	11	11	11	11	11	11	11	11	11	11	11	11	11	11	11	11	11	11	11	11	11	11	11	11	11
Gga_rs13533402	2	806628	22	22	22	22	22	22	22	22	22	22	22	22	22	22	22	22	22	22	22	22	22	22	22	22	22	22	22	22	22	22	22	22	22	22	22	22	22	22	22	22
Gga_rs13533437	2	934588	11	12	11	11	11	11	11	11	11	12	12	11	11	11	11	11	11	12	11	11	11	11	11	11	11	11	11	11	11	11	11	11	11	11	11	11	11	11	11	11
Gga_rs13533611	2	1318275	12	12	11	11	11	11	11	11	11	12	12	11	11	11	11	11	11	11	11	11	11	11	11	11	11	11	11	11	11	11	11	11	11	11	11	11	11	11	11	11
Gga_rs13533812	2	1753120	22	22	22	22	22	22	22	22	22	22	22	22	22	22	22	22	22	22	22	22	22	22	22	22	22	22	22	22	22	22	22	22	22	22	22	22	22	22	22	22
Gga_rs13533926	2	1942402	22	22	22	22	22	22	22	22	22	22	22	22	22	22	22	22	22	22	22	22	22	22	22	22	22	22	22	22	22	22	22	22	22	22	22	22	22	22	22	22
Gga_rs13534020	2	2211667	22	22	22	22	22	22	22	22	22	22	22	22	22	22	22	22	22	22	22	22	44	44	44	44	44	22	44	44	22	44	24	44	44	44	24	44	24	44	44	44
Gga_rs13534113	2	2434815	22	22	22	22	22	22	22	22	22	22	22	22	22	22	22	22	22	22	22	22	22	22	22	22	22	22	22	22	22	22	22	22	22	22	22	22	22	22	22	22
Gga_rs13534378	2	3299131	22	22	22	22	22	22	22	22	22	22	22	22	22	22	22	22	22	22	22	22	22	22	22	22	22	22	22	22	22	22	22	22	22	22	22	22	22	22	22	22
Gga_rs13534393	2	3321260	11	11	11	11	11	11	11	11	11	11	11	11	11	11	11	11	11	11	11	11	11	11	11	11	11	11	11	11	11	11	11	11	11	11	11	11	11	11	11	11
Gga_rs13534444	2	3479832	22	22	22	22	22	22	22	22	22	22	22	22	22	22	22	22	22	22	22	22	22	22	22	22	22	22	22	22	22	22	22	22	22	22	22	22	22	22	22	22
Gga_rs13534606	2	3810741	22	22	11	12	12	22	12	22	22	12	22	12	12	22	22	22	22	12	11	12	22	22	12	22	22	12	22	22	11	22	22	12	12	22	12	12	12	12	12	22
Gga_rs13534814	2	4358693	22	22	22	22	22	22	22	22	22	22	22	22	22	22	22	22	22	22	22	22	22	22	22	22	22	22	22	22	22	22	22	22	22	22	22	22	22	22	22	22
Gga_rs13534898	2	4517713	11	11	11	11	11	11	11	11	11	11	11	11	11	11	11	11	11	11	11	11	11	11	11	11	11	11	11	11	11	11	11	11	11	11	11	11	11	11	11	11
Gga_rs13535126	2	4925307	22	22	12	12	12	22	12	22	22	22	12	12	22	22	22	22	22	22	12	12	12	12	11	11	11	11	11	11	11	11	11	11	11	11	11	11	11	11	12	11
Gga_rs13535309	2	5320989	44	44	44	44	44	44	44	44	44	44	44	44	44	44	44	44	44	44	44	44	44	44	24	24	44	44	44	44	44	44	44	44	44	44	44	24	44	44	44	44
Gga_rs13535578	2	5908202	11	11	11	11	11	11	11	11	11	11	11	11	11	11	11	11	11	11	11	11	11	11	11	11	11	11	11	11	11	11	11	11	11	11	11	11	11	11	11	11
Gga_rs13535789	2	6292975	12	12	11	11	12	12	11	12	11	11	12	12	12	12	11	12	11	11	11	11	22	22	22	22	22	22	22	22	22	22	22	22	22	22	22	22	22	22	22	22
Gga_rs13536054	2	6864017	12	22	22	22	12	12	22	12	22	22	22	12	12	12	22	12	22	22	22	22	22	22	22	22	22	22	22	22	22	22	22	22	22	22	22	22	22	22	22	22
Gga_rs13536058	2	6880836	22	11	11	11	12	22	11	22	11	11	12	12	12	22	12	12	11	11	11	11	22	22	22	22	22	22	22	22	22	22	22	22	22	22	22	22	22	22	22	22
Gga_rs13536225	2	7284809	22	12	11	12	12	22	12	22	12	11	12	12	12	22	12	12	11	11	11	11	22	22	22	22	22	22	22	22	22	22	22	22	22	22	22	22	22	22	22	22
Gga_rs13536373	2	7463537	22	22	22	22	22	22	22	22	22	22	22	22	22	22	22	22	22	22	22	22	22	22	22	22	22	22	22	22	22	22	22	22	22	22	22	22	22	22	22	22
Gga_rs13536403	2	7507105	22	22	22	22	22	22	22	22	22	22	22	22	22	22	22	22	22	22	22	22	22	22	22	22	22	22	22	22	22	22	22	22	22	22	22	22	22	22	22	22
Gga_rs13536444	2	7574405	11	11	11	11	11	11	11	11	11	11	11	11	11	11	11	11	11	11	11	11	11	11	11	11	11	11	11	11	11	11	11	11	11	11	11	11	11	11	11	11
Gga_rs13536515	2	7810840	11	11	11	11	11	11	11	11	11	11	11	11	11	11	11	11	11	11	11	11	11	11	11	11	11	11	11	11	11	11	11	11	11	11	11	11	11	11	11	11
Gga_rs13536543	2	7890890	11	11	11	11	11	11	11	11	11	11	11	11	11	11	11	11	11	11	11	11	11	11	11	11	11	11	11	11	11	11	12	11	11	11	12	11	12	11	11	11
Gga_rs13536633	2	8196260	11	11	11	11	11	11	11	11	11	11	11	11	11	11	11	11	11	11	11	11	11	11	11	11	11	11	11	11	11	11	11	11	11	11	11	11	11	11	11	11
Gga_rs13536708	2	8315528	22	22	22	22	22	22	22	22	22	22	22	22	22	22	22	22	22	22	22	22	22	22	22	22	22	22	22	22	22	22	22	22	22	22	22	22	22	22	22	22
Gga_rs13536859	2	8650283	11	11	11	11	11	11	11	11	11	11	11	11	11	11	11	11	11	11	11	11	11	11	11	11	11	11	11	11	11	11	11	11	11	11	11	11	11	11	11	11
Gga_rs13536888	2	8716749	22	22	22	22	22	22	22	22	22	22	22	22	22	22	22	22	22	22	22	22	22	22	22	22	22	22	22	22	22	22	22	22	22	22	22	22	22	22	22	22
Gga_rs13536964	2	9040165	12	12	11	12	12	22	12	12	12	12	22	12	22	12	12	11	12	12	22	12	22	22	22	22	22	22	22	12	22	22	12	22	22	22	12	22	12	22	22	22
Gga_rs13537027	2	9217120	22	22	22	22	22	22	22	22	22	22	22	22	22	22	22	22	22	22	22	22	22	22	22	22	22	22	22	22	22	22	22	22	22	22	22	22	22	22	22	22
Gga_rs13537099	2	9399247	11	11	11	11	11	11	11	11	11	11	11	11	11	11	11	11	11	11	11	11	11	11	11	11	11	11	11	12	11	11	12	11	11	11	12	11	12	11	11	11
Gga_rs13537228	2	9671634	22	22	22	22	22	22	22	22	22	22	22	22	22	22	22	22	22	22	22	22	22	22	22	22	22	22	22	22	22	22	22	22	22	22	22	22	22	22	22	22
Gga_rs13537389	2	9878650	11	11	11	11	11	11	11	11	11	11	11	11	11	11	11	11	11	11	11	11	11	11	11	11	11	11	11	11	11	11	11	11	11	11	11	11	11	11	11	11
Gga_rs13537432	2	9954765	22	22	22	22	22	22	22	22	22	22	22	22	22	22	22	22	22	22	22	22	22	22	22	22	22	22	22	22	22	22	22	22	22	22	22	22	22	22	22	22
Gga_rs13537489	2	10109641	12	22	12	12	12	22	12	22	12	12	22	12	22	22	12	11	12	12	22	12	22	22	22	22	22	22	22	22	22	22	22	22	22	22	22	12	22	22	22	22
Gga_rs13537625	2	10396703	12	22	12	12	12	22	12	22	12	12	22	12	22	22	12	11	12	12	22	12	22	22	22	22	22	22	22	22	12	22	22	22	22	22	12	12	22	22	22	22
Gga_rs13537755	2	10992082	11	11	11	11	11	11	11	11	11	11	11	11	11	11	11	11	11	11	11	11	11	11	11	11	11	11	11	11	11	11	11	11	11	11	11	11	11	11	11	11
Gga_rs13537760	2	11057794	22	12	12	22	22	22	22	12	22	22	22	22	22	12	12	22	22	22	22	22	22	22	22	22	22	22	22	22	22	22	22	22	22	22	22	22	22	22	22	22
Gga_rs13537857	2	11456305	12	12	22	12	12	11	12	12	12	12	11	12	11	12	22	22	12	12	11	12	12	12	12	22	12	11	11	12	12	11	12	11	11	22	22	12	11	12	22	22
Gga_rs13537948	2	12346816	12	22	12	12	12	22	12	22	12	12	22	12	22	22	12	11	12	12	22	12	22	22	22	22	22	22	22	22	12	22	22	22	22	22	12	12	22	22	22	22
Gga_rs13537992	2	12476376	44	44	44	44	44	44	44	44	44	44	44	44	44	44	44	44	44	44	44	44	24	24	24	22	24	44	44	24	44	44	24	44	44	22	24	44	44	24	22	22
Gga_rs13538001	2	12540390	12	11	12	12	12	11	12	11	12	12	11	12	11	11	12	22	12	12	11	12	12	12	12	22	12	11	11	12	12	11	12	11	11	22	22	12	11	12	22	22
Gga_rs13538351	2	13868465	24	22	24	24	24	22	22	22	24	22	22	24	22	22	22	44	22	24	22	24	22	22	22	22	24	22	22	24	24	22	22	22	22	24	24	22	22	22	22	22
Gga_rs13538387	2	13948275	11	11	11	11	11	11	11	11	11	11	11	11	11	11	11	11	11	11	11	11	11	11	11	11	11	11	11	11	11	11	11	11	11	11	11	11	11	11	11	11
Gga_rs13538552	2	14334029	11	11	11	11	11	11	11	11	11	11	11	11	11	11	11	11	11	11	11	11	11	11	11	11	11	11	11	11	11	11	11	11	11	11	11	11	11	11	11	11
Gga_rs13538601	2	14400394	22	12	12	22	22	22	12	12	22	22	12	22	22	12	12	22	22	22	22	22	22	22	22	22	22	22	22	22	22	22	22	22	22	22	22	22	22	22	22	22
Gga_rs13538623	2	14452390	11	11	11	11	11	11	11	11	11	11	11	11	11	11	11	11	11	11	11	11	11	11	11	11	11	11	11	11	11	11	11	11	11	11	11	11	11	11	11	11
Gga_rs13538938	2	15177287	12	12	12	12	12	11	11	22	12	11	11	12	11	12	12	22	11	12	11	12	11	11	11	11	11	11	11	12	11	11	11	11	11	12	11	11	11	11	11	11
Gga_rs13539028	2	15373324	11	11	11	11	11	11	11	11	11	11	11	11	11	11	11	11	11	11	11	11	11	11	11	11	11	11	11	11	11	11	11	11	11	11	11	11	11	11	11	11
Gga_rs13539310	2	15949847	11	11	11	11	11	11	11	11	11	11	11	11	11	11	11	11	11	11	11	11	11	11	11	11	11	12	11	11	11	11	12	12	11	11	11	11	11	11	12	12
Gga_rs13539689	2	16942437	11	11	11	11	11	11	11	11	11	11	11	11	11	11	11	11	11	11	11	11	11	11	11	11	11	11	11	11	11	11	11	11	11	11	11	11	11	11	11	11
Gga_rs13539717	2	17065575	11	11	11	11	11	11	11	11	11	11	11	11	11	11	11	11	11	11	11	11	11	11	11	11	11	11	11	11	11	11	11	11	11	11	11	11	11	11	11	11
Gga_rs13539977	2	17536068	22	22	22	22	22	22	22	22	22	22	22	22	22	22	22	22	22	22	22	22	22	22	22	22	22	22	22	22	22	22	22	22	22	22	22	22	22	22	22	22
Gga_rs13540019	2	17630942	22	22	22	22	22	22	22	22	22	22	22	22	22	22	22	22	22	22	22	22	22	22	22	22	22	22	22	22	22	22	22	22	22	22	22	22	22	22	22	22
Gga_rs13540235	2	18230177	24	44	44	44	24	24	24	24	44	24	24	24	44	44	24	24	22	44	24	44	24	24	24	44	44	44	24	24	22	24	22	22	22	22	24	22	44	24	24	24
Gga_rs13540243	2	18305876	12	11	11	11	12	12	12	12	11	12	12	12	11	11	12	12	22	11	12	11	12	12	12	11	11	11	12	12	22	12	22	22	22	12	12	22	11	12	12	12
Gga_rs13540259	2	18493981	11	11	11	11	11	11	11	11	11	11	11	11	11	11	11	11	11	11	11	11	11	11	11	11	11	11	11	11	11	11	11	11	11	11	11	11	11	11	11	11
Gga_rs13540284	2	18566780	22	22	22	22	22	22	22	22	22	22	22	22	22	22	22	22	22	22	22	22	22	22	22	22	22	22	22	22	22	22	22	22	22	22	22	22	22	22	22	22
Gga_rs13540306	2	18671700	12	11	11	11	12	12	12	12	11	12	12	12	11	11	12	12	22	11	12	11	11	11	11	11	11	11	11	11	11	11	11	11	11	11	11	11	11	11	11	11
Gga_rs13540378	2	19156059	12	11	11	11	11	12	12	12	11	12	12	12	11	11	12	12	12	11	12	11	12	12	22	22	22	22	12	12	12	12	12	12	12	12	12	11	22	12	12	12
Gga_rs13540443	2	19258885	24	44	44	44	44	24	24	24	44	24	24	24	44	44	24	24	24	44	24	44	24	24	22	22	22	22	24	24	24	24	24	24	24	24	24	44	22	24	24	24
Gga_rs13540778	2	19969742	11	11	11	11	11	11	11	11	11	11	11	11	11	11	11	11	11	11	11	11	11	11	11	11	11	11	11	11	11	11	11	11	11	11	11	11	11	11	11	11
Gga_rs13540825	2	20061959	24	24	24	44	44	24	44	24	44	44	44	44	44	44	24	44	44	44	24	44	22	22	22	22	22	22	22	24	22	22	22	24	22	22	22	22	22	22	22	22
Gga_rs13540829	2	20078833	11	11	11	12	11	11	12	11	12	12	12	12	12	12	12	22	12	11	11	11	11	11	11	11	11	11	11	12	11	11	11	12	11	11	11	11	11	11	11	11
Gga_rs13541253	2	20894646	22	22	22	22	22	22	22	22	22	22	22	22	22	22	22	22	22	22	22	22	12	12	12	12	11	22	12	12	12	12	12	12	12	12	12	11	22	11	12	11
Gga_rs13541306	2	20958446	11	11	11	11	11	11	11	11	11	11	11	11	11	11	11	11	11	11	11	11	12	12	12	12	22	11	12	12	12	12	12	12	12	12	12	22	11	22	12	22
Gga_rs13541394	2	21137525	24	24	22	44	22	24	24	24	44	24	24	44	24	24	44	44	24	22	24	44	24	24	24	24	22	44	24	24	24	24	24	24	24	24	24	22	44	22	24	22
Gga_rs13541423	2	21183309	11	11	11	11	11	11	11	11	11	11	11	11	11	11	11	11	11	11	11	11	12	12	12	12	11	22	12	12	12	12	12	12	12	12	12	11	22	11	12	11
Gga_rs13541496	2	21349337	22	22	22	12	22	22	12	22	12	12	12	12	22	12	12	11	12	22	22	22	22	22	22	22	22	22	22	22	22	22	22	22	22	22	22	22	22	22	22	22
Gga_rs13541559	2	21530601	22	22	22	22	22	22	22	22	22	22	22	22	22	22	22	22	22	22	22	22	22	22	22	22	22	22	22	22	22	22	22	22	22	22	22	22	22	22	22	22
Gga_rs13541560	2	21543425	11	11	11	11	11	11	11	11	11	11	11	11	11	11	11	11	11	11	11	11	11	11	11	11	11	11	11	11	11	11	11	11	11	11	11	11	11	11	11	11
Gga_rs13541582	2	21606133	22	22	22	24	24	22	44	22	24	24	44	24	22	44	24	44	44	22	24	22	22	22	22	22	22	22	22	22	22	22	22	22	22	22	22	22	22	22	22	22
Gga_rs13541726	2	21883725	22	22	22	22	22	22	22	22	22	22	22	22	22	22	22	22	22	22	22	22	22	22	22	22	22	22	22	22	22	22	22	22	22	22	22	22	22	22	22	22
Gga_rs13542113	2	22707472	22	22	22	24	24	22	44	22	24	24	44	24	22	44	24	44	44	22	24	22	22	22	22	22	22	22	22	22	22	22	22	22	22	22	22	22	22	22	22	22
Gga_rs13542198	2	22929127	24	22	22	44	24	22	44	24	44	24	44	44	24	44	44	44	44	22	24	24	24	24	44	24	22	22	22	24	24	24	24	24	24	44	44	22	24	22	22	22
Gga_rs13542258	2	23002252	24	22	22	24	22	22	22	24	24	22	22	24	24	22	24	22	22	22	22	24	22	22	22	22	22	22	22	22	22	22	22	22	22	22	24	22	22	22	22	22
Gga_rs13542343	2	23217177	12	22	22	22	22	12	22	22	22	12	22	22	22	22	22	11	12	22	22	22	22	22	22	22	22	22	22	22	22	22	22	22	22	22	22	22	22	22	22	22
Gga_rs13542399	2	23364380	12	11	11	12	11	11	11	12	12	11	11	12	12	11	12	11	11	11	11	12	11	11	11	11	11	11	11	11	11	11	11	11	11	11	12	12	11	11	11	11
Gga_rs13542419	2	23388789	24	44	44	24	44	24	24	44	24	24	24	44	44	44	44	22	24	44	24	24	44	44	44	44	44	44	44	44	44	44	44	44	44	44	44	44	44	44	44	44
Gga_rs13542543	2	23640328	11	11	12	11	12	11	12	11	11	12	12	12	11	12	11	11	12	22	12	11	12	12	12	12	11	11	11	12	12	12	11	12	12	11	11	11	12	11	11	11
Gga_rs13542585	2	23691457	22	22	12	22	12	22	12	22	22	12	12	12	22	12	22	22	12	11	12	22	12	12	12	12	22	22	22	12	12	12	22	12	12	22	22	22	12	22	22	22
Gga_rs13542760	2	24175128	22	22	24	22	22	22	22	22	22	22	22	22	22	22	22	22	22	24	22	22	44	44	44	44	44	44	44	44	24	44	24	44	24	44	24	22	44	44	44	44
Gga_rs13542767	2	24218050	11	12	11	11	12	12	12	12	12	12	11	11	12	12	12	11	12	11	12	11	11	11	11	11	11	11	11	11	12	11	12	11	12	11	11	12	11	11	11	11
Gga_rs13543146	2	25494694	11	11	11	11	11	11	11	11	11	11	11	11	11	11	11	11	11	11	11	11	11	11	11	11	11	11	11	11	11	11	11	11	11	11	11	11	11	11	11	11
Gga_rs13543176	2	25804046	11	11	11	11	11	11	11	11	11	11	11	11	11	11	11	11	11	11	11	11	11	11	11	11	11	11	11	11	11	11	11	11	11	11	11	11	11	11	11	11
Gga_rs13543246	2	26298702	22	22	22	22	22	22	22	22	22	22	22	22	22	22	0	22	22	22	22	22	22	22	22	22	22	22	0	22	22	22	22	22	22	22	22	22	22	22	22	22
Gga_rs13543325	2	26491877	11	11	11	11	11	11	11	11	11	11	11	11	11	11	11	11	11	11	11	11	11	11	11	11	11	11	11	11	11	11	11	11	11	11	11	11	11	11	11	11
Gga_rs13543349	2	26537045	12	11	12	12	11	12	12	11	12	11	22	11	11	11	12	11	12	22	12	12	11	11	11	11	11	11	11	11	11	11	11	11	11	11	11	11	11	11	11	11
Gga_rs13543506	2	27241618	12	11	12	12	12	12	12	11	12	11	22	11	11	22	12	11	12	22	12	12	11	11	11	11	11	11	11	11	11	11	11	11	11	11	11	11	11	11	11	11
Gga_rs13543524	2	27359261	11	11	11	11	11	11	11	11	11	11	11	11	11	11	11	11	11	11	11	11	11	11	11	11	11	11	11	11	11	11	11	11	11	11	11	11	11	11	11	11
Gga_rs13543529	2	27419473	12	11	12	12	12	12	12	11	12	11	22	11	11	22	12	11	12	22	12	12	11	11	11	11	11	11	11	11	11	11	11	11	11	11	11	11	11	11	11	11
Gga_rs13543556	2	27568774	24	22	24	24	24	24	24	22	24	22	44	22	22	44	24	22	24	44	24	24	22	22	22	22	22	22	22	22	22	22	22	22	22	22	22	22	22	22	22	22
Gga_rs13543601	2	27936810	22	22	22	22	22	22	22	22	22	22	22	22	22	22	22	22	22	22	22	22	22	22	22	22	22	22	22	22	22	22	22	22	22	22	22	22	22	22	22	22
Gga_rs13543661	2	28150455	22	22	22	22	22	22	22	22	22	22	22	22	22	22	22	22	22	22	22	22	12	12	11	11	11	12	12	11	11	12	22	12	12	12	11	22	12	12	11	11
Gga_rs13543711	2	28328241	44	44	44	44	44	44	44	44	44	44	44	44	44	44	44	44	44	44	44	44	24	24	22	22	22	24	24	22	22	24	44	24	24	24	22	44	24	24	22	22
Gga_rs13543739	2	28447878	22	22	22	22	22	22	22	22	22	22	22	22	22	22	22	22	22	22	22	22	22	22	22	22	22	22	22	22	22	22	22	22	22	22	22	22	22	22	22	22
Gga_rs13544082	2	29596868	22	22	22	22	22	22	22	22	22	22	22	22	22	22	22	22	22	22	22	22	12	12	22	11	12	12	12	12	12	12	12	12	12	12	22	22	12	12	11	11
Gga_rs13544091	2	29695938	22	22	22	12	22	12	11	11	12	12	12	22	22	12	12	22	12	12	22	22	12	12	22	11	12	12	12	12	12	12	12	12	12	12	22	22	12	12	11	11
Gga_rs13544185	2	30048846	22	22	22	12	22	12	11	11	12	12	12	22	22	12	12	22	12	12	22	22	12	12	22	11	12	12	12	12	12	12	12	12	12	12	22	22	12	12	11	11
Gga_rs13544221	2	30136401	22	22	22	22	22	22	22	22	22	22	22	22	22	22	22	22	22	22	22	22	12	12	22	11	12	12	12	12	12	12	12	12	12	12	22	22	12	12	11	11
Gga_rs13544222	2	30139070	11	11	11	11	11	11	11	11	11	11	11	11	11	11	11	11	11	11	11	11	11	11	11	11	11	11	11	11	11	11	11	11	11	11	11	11	11	11	11	11
Gga_rs13544278	2	30325515	11	11	11	11	11	11	11	11	11	11	11	11	11	11	11	11	11	11	11	11	11	11	11	11	11	11	11	11	11	11	11	11	11	11	11	11	11	11	11	11
Gga_rs13544305	2	30460481	0	0	0	11	0	11	11	11	11	11	11	0	0	11	11	0	11	11	0	0	22	22	22	22	22	22	0	22	22	22	22	22	22	22	0	0	22	22	22	22
Gga_rs13544524	2	30882099	11	11	11	11	11	11	11	11	11	11	11	11	11	11	11	11	11	11	11	11	22	22	12	22	12	12	11	12	22	22	12	12	12	12	11	11	12	12	12	12
Gga_rs13544592	10	12190157	44	44	44	24	24	44	24	44	24	44	44	44	44	44	24	44	44	44	24	44	22	22	22	22	22	22	22	22	22	22	22	22	22	22	22	22	22	22	22	22
Gga_rs13544719	10	12802836	44	44	44	24	24	44	24	44	24	44	44	44	44	44	24	44	44	44	24	44	22	22	22	22	22	22	22	22	22	22	22	22	22	22	22	22	22	22	22	22
Gga_rs13544965	10	13395422	11	11	11	11	11	11	11	11	11	11	11	11	11	11	11	11	11	11	11	11	11	11	11	11	11	11	11	11	11	11	11	11	11	11	11	11	11	11	11	11
Gga_rs13544981	10	13442136	22	22	22	22	22	22	22	22	22	22	22	22	22	22	22	22	22	22	22	22	22	22	22	22	22	22	22	22	22	22	22	22	22	22	22	22	22	22	22	22
Gga_rs13545129	10	13756061	22	22	22	22	22	22	22	22	22	22	22	22	22	22	22	22	22	22	22	22	22	22	22	22	22	22	22	22	22	22	22	22	22	22	22	22	22	22	22	22
Gga_rs13545227	10	13910009	22	12	22	22	22	22	22	22	22	22	22	22	22	12	22	22	22	22	22	22	22	22	22	22	22	22	22	22	22	22	22	22	22	22	22	22	22	22	22	22
Gga_rs13545304	10	14030722	44	44	44	44	44	44	44	44	44	44	44	44	44	44	44	44	44	44	44	44	44	44	44	44	44	44	44	44	44	44	44	44	44	44	44	44	44	44	44	44
Gga_rs13545337	10	14133014	11	11	11	11	11	11	11	11	11	11	11	11	11	11	11	11	11	11	11	11	11	11	11	11	11	11	11	11	11	11	11	11	11	11	11	11	11	11	11	11
Gga_rs13545357	10	14155428	12	11	11	11	11	11	11	12	11	11	11	11	11	11	11	11	11	11	11	11	11	11	11	11	11	11	11	11	11	11	11	11	11	11	11	11	11	11	11	11
Gga_rs13545410	10	14209749	22	22	22	22	22	22	22	22	22	22	22	22	22	22	22	22	22	22	22	22	22	22	22	22	22	22	22	22	22	22	22	22	22	22	22	22	22	22	22	22
Gga_rs13545433	10	14235136	11	11	11	11	11	11	11	11	11	11	11	11	11	11	11	11	11	11	11	11	11	11	11	11	11	11	11	11	11	11	11	11	11	11	11	11	11	11	11	11
Gga_rs13545665	10	14671002	12	12	11	11	12	11	12	12	11	11	11	11	11	12	12	11	11	11	12	11	11	11	11	11	11	12	22	12	12	22	11	22	11	12	12	22	22	11	11	11
Gga_rs13545706	10	14792047	44	44	44	44	44	44	44	44	44	44	44	44	44	44	44	44	44	44	44	44	44	44	44	44	44	44	44	44	44	44	44	44	44	44	44	44	44	44	44	44
Gga_rs13545710	10	14801023	22	22	22	22	22	22	22	22	22	22	22	22	22	22	22	22	22	22	22	22	22	22	22	22	22	22	22	22	22	22	22	22	22	22	22	22	22	22	22	22
Gga_rs13545729	10	14867746	12	11	11	11	11	11	11	12	11	11	11	11	11	11	11	11	11	11	11	11	11	11	11	11	11	11	11	11	11	11	11	11	11	11	11	11	11	11	11	11
Gga_rs13545756	10	14917984	22	22	22	22	12	22	12	22	22	22	22	22	22	22	12	22	22	22	12	22	22	22	22	22	22	22	22	12	22	22	22	22	22	22	22	22	22	22	22	22
Gga_rs13545799	13	769986	11	11	11	11	11	11	11	11	11	11	11	0	11	11	0	11	0	11	11	11	11	11	11	11	11	11	11	11	11	11	11	11	11	11	11	11	11	11	11	11
Gga_rs13545869	13	1074306	11	12	12	12	11	11	12	11	12	12	12	12	11	11	12	12	12	11	11	11	11	11	12	12	11	12	22	12	12	12	12	12	22	11	11	11	11	12	12	12
Gga_rs13545876	13	1230391	44	24	44	24	44	44	24	44	44	24	24	24	44	44	24	24	24	44	44	44	44	44	44	44	44	44	44	44	44	44	44	44	44	44	44	44	44	44	44	44
Gga_rs13545884	13	1533552	11	22	11	12	11	11	12	11	11	12	12	12	11	11	12	12	12	11	11	11	11	11	11	12	12	12	12	12	11	11	11	11	11	22	11	12	12	12	12	12
Gga_rs13545894	28	1502307	11	11	11	11	11	11	11	11	11	11	11	11	11	11	11	11	11	11	11	11	11	11	11	11	11	11	11	11	11	11	11	11	11	11	11	11	11	11	11	11
Gga_rs13545897	28	1514147	44	44	44	44	44	44	44	44	44	44	44	44	44	44	44	44	44	44	44	44	44	44	44	44	44	44	44	44	44	44	44	44	44	44	44	44	44	44	44	44
Gga_rs13545963	28	1703810	44	44	44	44	44	44	44	44	44	44	44	44	44	44	44	44	44	44	44	44	44	44	44	44	44	44	44	44	44	44	44	44	44	44	44	44	44	44	44	44
Gga_rs13546006	28	1832007	22	22	12	12	22	22	22	22	22	22	12	22	22	12	12	12	12	22	12	12	22	22	22	22	22	22	22	22	22	22	22	22	22	22	22	22	22	22	22	22
Gga_rs13546052	28	2021682	11	12	22	22	12	12	12	11	22	12	12	22	22	22	12	22	12	22	12	22	12	11	12	12	22	22	22	22	12	11	12	11	11	12	11	12	22	22	22	22
Gga_rs13546080	28	2099210	12	12	12	22	12	22	22	22	11	12	22	22	12	12	22	22	12	11	22	12	12	22	12	12	11	12	12	11	12	22	12	22	12	12	12	11	11	11	11	11
Gga_rs13546089	28	2100682	11	11	11	11	11	11	11	11	11	11	11	11	11	11	11	11	11	11	11	11	11	11	11	11	11	11	11	11	11	11	11	11	11	11	11	11	11	11	11	11
Gga_rs13546091	28	2140227	11	11	11	11	11	11	11	11	11	11	11	11	11	11	11	11	11	11	11	11	12	11	11	11	11	11	12	11	12	11	12	11	12	12	12	12	12	11	12	11
Gga_rs13546291	4	1223057	44	44	44	44	44	24	24	44	44	44	44	44	24	44	44	44	44	44	24	24	22	22	22	22	22	22	22	22	22	22	22	22	22	22	22	22	22	22	22	22
Gga_rs13546300	4	1190106	11	11	11	11	11	11	11	11	11	11	11	11	11	11	11	11	11	11	11	11	11	11	11	11	11	11	11	11	11	11	11	11	11	11	11	11	11	11	11	11
Gga_rs13546561	13	10114647	22	22	22	22	22	22	22	22	22	22	22	22	22	22	22	22	22	22	22	22	22	22	22	22	22	22	22	22	22	22	22	22	22	22	22	22	22	22	22	22
Gga_rs13546583	13	10009668	11	11	11	11	11	11	11	12	11	11	11	11	11	11	12	11	11	11	11	12	11	11	11	11	11	11	11	11	11	11	11	11	11	11	11	11	11	11	11	11
Gga_rs13546711	13	10733788	22	22	22	22	22	22	22	22	22	22	22	22	22	22	22	22	22	22	22	22	22	22	22	22	22	22	22	22	22	22	22	22	22	22	22	22	22	22	22	22
Gga_rs13546717	13	10779220	11	11	11	11	11	11	11	11	11	11	11	11	11	11	11	11	11	11	11	11	22	22	12	22	12	22	22	22	12	12	12	11	11	12	12	11	22	22	22	22
Gga_rs13546759	13	10934557	44	44	44	44	44	44	44	44	44	44	44	44	44	44	44	44	44	44	44	44	22	22	24	22	24	22	22	22	24	24	24	44	44	24	24	44	22	22	22	22
Gga_rs13546796	13	11005713	11	11	11	11	11	11	11	11	11	11	11	11	11	11	11	11	11	11	11	11	11	11	11	11	11	11	11	11	11	11	11	11	11	11	11	11	11	11	11	11
Gga_rs13546840	13	11063009	11	11	11	11	11	11	11	11	11	11	11	11	11	11	11	11	11	11	11	11	11	11	11	11	11	11	11	11	11	11	11	11	11	11	11	11	11	11	11	11
Gga_rs13546906	13	11194525	11	11	11	11	11	11	11	11	11	11	11	11	11	11	11	11	11	11	11	11	12	22	12	22	22	22	22	22	12	12	12	12	11	12	22	11	22	22	22	22
Gga_rs13547065	13	11715676	22	22	22	22	22	22	22	22	22	22	22	22	22	22	22	22	22	22	22	22	22	22	22	22	22	22	22	22	22	22	22	22	22	22	22	22	22	22	22	22
Gga_rs13547155	13	11904702	11	11	11	11	11	11	11	11	11	11	11	11	11	11	11	11	11	11	11	11	11	11	11	11	11	11	11	11	11	11	11	11	11	11	11	11	11	11	11	11
Gga_rs13547429	13	12374418	0	0	0	0	0	0	0	0	0	0	0	0	0	0	0	0	0	0	0	0	0	0	0	0	0	0	0	0	0	0	0	0	0	0	0	0	0	0	0	0
Gga_rs13547503	13	12534960	22	22	22	22	22	22	22	12	22	22	22	22	22	22	12	22	22	22	22	22	22	22	22	22	22	22	22	22	22	22	22	12	22	22	22	22	22	22	22	22
Gga_rs13547886	13	13288765	22	22	22	22	22	22	22	22	22	22	22	22	12	22	22	22	22	22	22	22	11	11	11	11	11	11	12	12	11	11	11	12	11	12	11	12	12	11	11	11
Gga_rs13548030	13	13612569	22	22	22	22	22	22	22	22	22	22	22	22	22	22	22	22	22	22	22	22	22	22	22	22	22	22	22	22	22	22	22	22	22	22	22	22	22	22	22	22
Gga_rs13548148	4	62819174	22	12	12	22	22	12	22	22	12	22	22	12	12	22	22	22	22	12	22	12	12	11	12	11	11	11	11	12	12	11	12	11	11	12	12	11	11	12	11	12
Gga_rs13548218	4	63017524	22	22	22	22	22	22	22	22	24	22	22	22	22	22	22	22	22	22	24	24	22	22	22	22	22	22	22	22	22	22	22	22	22	22	22	22	22	22	22	22
Gga_rs13548257	4	63119901	11	11	11	11	11	11	11	11	11	11	11	11	11	11	11	11	11	11	11	11	11	11	11	11	11	11	11	11	11	11	11	11	11	11	11	11	11	11	11	11
Gga_rs13548301	4	63449182	11	11	11	11	11	11	11	11	12	11	11	11	11	11	11	11	11	11	12	12	12	22	12	12	22	22	22	12	12	12	12	11	11	12	11	12	22	12	22	12
Gga_rs13548444	4	64575607	22	22	22	22	22	22	22	22	22	22	22	22	22	22	22	22	22	22	22	22	22	22	22	22	22	22	22	22	22	22	22	22	22	22	22	22	22	22	22	22
Gga_rs13548779	4	65378477	11	11	11	11	11	11	11	11	11	11	11	11	11	11	11	11	11	11	11	11	11	11	12	11	11	11	11	12	11	11	11	11	11	11	11	11	11	11	11	11
Gga_rs13548811	4	65536292	12	12	12	12	12	12	12	12	0	12	12	12	12	12	12	12	12	12	12	12	12	12	11	12	12	12	12	11	12	12	12	12	12	12	12	12	12	12	12	12
Gga_rs13548827	4	65589612	0	0	0	0	0	0	0	0	0	0	0	0	0	0	0	0	0	0	0	0	0	0	11	0	0	0	0	11	0	0	0	0	0	0	0	0	0	0	0	0
Gga_rs13548858	4	65739340	22	22	12	22	22	22	22	22	11	22	22	12	12	22	22	22	22	22	22	11	22	22	12	22	22	22	22	12	22	22	22	22	22	22	22	22	22	22	22	22
Gga_rs13548944	4	66207421	22	22	22	22	22	22	22	22	22	22	22	22	22	22	22	22	22	22	22	22	22	22	22	22	22	22	22	22	22	22	22	22	22	22	22	22	22	22	22	22
Gga_rs13548947	4	66207979	11	11	11	11	11	11	11	11	0	11	11	11	11	11	11	11	11	11	11	0	11	11	11	11	11	11	11	11	11	11	11	11	11	11	11	11	11	11	11	11
Gga_rs13548968	4	66301417	22	22	12	22	22	22	22	22	11	22	22	12	12	22	22	22	22	22	22	11	22	22	22	22	22	22	22	22	22	22	22	22	22	22	22	22	22	22	22	22
Gga_rs13548980	4	66350309	11	11	12	11	11	11	11	11	22	11	11	12	12	11	11	11	11	11	11	22	11	11	12	12	11	11	11	12	11	11	11	11	11	11	11	11	11	11	11	11
Gga_rs13549067	4	66546983	11	11	12	11	11	11	11	11	22	11	11	12	12	11	11	11	11	11	11	22	11	11	11	12	11	11	11	11	11	11	11	11	11	11	11	11	11	11	11	11
Gga_rs13549542	4	67752526	11	11	11	11	11	11	11	11	11	11	11	11	11	11	11	11	11	11	11	11	11	11	11	11	11	11	11	11	11	11	11	11	11	11	11	11	11	11	11	11
Gga_rs13549565	4	67784805	44	44	44	44	24	44	44	24	24	24	44	24	44	24	22	24	24	44	44	44	22	22	22	22	22	22	22	22	22	22	22	22	22	22	22	22	22	22	22	22
Gga_rs13549641	4	67882796	11	11	11	11	11	11	11	11	11	11	11	11	11	11	11	11	11	11	11	11	11	11	11	11	11	11	11	11	11	11	11	11	11	11	11	11	11	11	11	11
Gga_rs13549827	4	68081748	22	22	22	22	22	22	22	22	22	22	22	22	22	22	22	22	22	22	22	22	22	22	22	22	22	22	22	22	22	22	22	22	22	22	22	22	22	22	22	22
Gga_rs13549852	4	68126653	0	0	0	0	0	0	0	0	0	0	0	0	0	0	0	0	0	0	0	0	0	0	0	0	0	0	0	0	0	0	0	0	0	0	0	0	0	0	0	0
Gga_rs13549992	4	68348646	12	22	22	22	12	12	22	22	12	22	22	22	22	22	12	12	12	12	22	12	12	22	12	22	22	22	22	12	12	22	12	22	22	12	12	22	12	22	22	22
Gga_rs13550048	4	68511005	44	44	44	44	44	44	44	44	44	44	44	44	44	44	44	44	44	44	44	44	24	44	44	44	44	44	44	24	24	44	24	44	44	24	24	44	44	44	44	44
Gga_rs13550100	4	68601761	0	0	0	0	0	0	0	0	0	0	0	0	0	0	0	0	0	0	0	0	0	0	0	0	0	0	0	0	0	0	0	0	0	0	0	0	0	0	0	0
Gga_rs13550120	4	68660761	12	11	11	11	22	12	11	11	12	12	12	12	11	22	22	12	22	22	11	12	12	22	22	22	22	22	22	12	12	22	12	22	22	22	12	22	22	22	22	22
Gga_rs13550235	4	68935989	44	44	44	44	44	44	44	44	44	44	44	44	44	44	44	44	44	44	44	44	44	44	44	44	44	44	44	44	44	44	44	44	44	44	44	44	44	44	44	44
Gga_rs13550431	4	69552884	22	22	22	22	22	22	22	22	22	22	22	22	22	22	22	22	22	22	22	22	22	22	22	22	22	22	22	22	22	22	22	22	22	22	22	22	22	22	22	22
Gga_rs13550563	4	70134950	12	11	11	11	22	12	11	11	22	12	12	12	11	22	22	12	22	12	11	12	22	22	22	22	22	22	22	22	22	22	22	22	22	22	22	22	22	22	22	22
Gga_rs13550826	4	70798331	44	44	24	24	44	44	44	24	44	44	44	24	24	44	44	24	44	44	44	24	44	44	44	44	44	44	44	44	44	44	44	44	44	44	44	44	44	44	44	44
Gga_rs13550933	1	168607929	22	22	22	22	22	22	22	22	22	22	22	22	22	22	22	22	22	22	22	22	22	22	22	12	12	22	12	12	12	12	12	11	12	11	12	22	22	22	22	22
Gga_rs13550936	1	168755749	0	0	0	0	0	0	0	0	0	0	0	0	0	0	0	0	0	0	0	0	0	0	0	0	0	0	0	0	0	0	0	0	0	0	0	0	0	0	0	0
Gga_rs13550962	1	169149356	11	11	11	11	11	11	11	11	11	11	11	11	11	11	11	11	11	11	11	11	11	11	11	11	11	11	11	11	11	11	11	11	11	11	11	11	11	11	11	11
Gga_rs13550971	1	169169714	22	11	11	11	12	11	11	11	11	11	11	22	11	11	11	12	11	12	11	12	11	11	11	11	11	11	11	11	11	11	11	11	11	11	11	11	11	11	11	11
Gga_rs13551066	1	169624958	22	11	11	11	12	11	11	11	11	11	11	22	11	11	11	12	12	12	11	12	11	11	11	11	11	11	11	11	11	11	11	11	11	11	11	11	11	11	11	11
Gga_rs13551127	1	169839817	22	22	22	22	22	22	22	22	22	22	22	22	22	22	22	22	22	22	22	22	22	22	22	12	12	22	12	12	22	12	12	11	12	12	22	22	22	22	22	22
Gga_rs13551140	1	169867821	11	22	22	12	12	22	22	22	12	22	22	11	22	22	22	12	12	12	12	11	22	22	22	22	22	22	22	22	22	22	22	22	22	22	22	22	22	22	22	22
Gga_rs13551293	1	170196642	22	11	11	12	12	11	11	11	12	11	22	22	11	12	11	12	12	22	12	12	11	11	11	12	12	11	12	12	11	12	12	22	12	12	12	12	11	12	11	12
Gga_rs13551485	1	170617800	11	11	11	11	11	12	11	11	12	11	22	11	11	12	12	11	11	12	11	11	11	11	11	11	11	11	12	11	12	11	11	12	0	12	22	12	11	11	11	11
Gga_rs13551760	1	171405057	22	11	11	12	12	12	11	11	22	12	22	12	12	12	12	12	22	22	22	12	22	22	22	22	22	22	12	22	22	22	22	12	12	12	12	22	22	22	22	22
Gga_rs13551782	1	171481206	11	11	11	11	11	12	11	11	12	11	22	11	11	12	12	11	11	12	11	11	11	11	11	11	11	11	11	11	11	11	11	11	11	11	11	11	11	11	11	11
Gga_rs13551808	1	171526279	22	22	22	22	22	12	22	22	12	22	11	22	22	12	12	22	22	12	22	22	22	22	22	22	22	22	22	12	22	22	22	12	12	12	12	12	22	22	12	22
Gga_rs13552040	1	171918608	11	11	11	11	11	11	11	11	11	11	11	11	11	11	11	11	11	11	11	11	12	22	22	12	12	22	22	22	11	12	22	12	11	22	12	22	22	22	22	22
Gga_rs13552233	1	172216922	22	22	22	22	22	22	22	22	12	22	22	22	22	12	12	22	22	12	22	22	22	22	22	22	22	22	22	22	22	22	22	22	22	22	22	22	22	22	22	22
Gga_rs13552402	1	172449293	11	11	11	11	11	12	11	11	12	11	11	11	11	12	12	11	11	12	11	11	11	11	11	11	11	11	11	12	11	11	12	11	11	12	11	12	11	11	11	11
Gga_rs13552412	1	172480773	11	11	11	11	11	11	11	11	11	11	11	11	11	11	11	11	11	11	11	11	11	11	11	11	11	11	11	11	11	11	11	11	11	11	11	11	11	11	11	11
Gga_rs13552529	1	172664763	22	22	22	22	22	12	22	22	22	22	22	22	22	12	22	22	22	12	22	22	22	22	22	22	22	22	22	22	22	22	22	22	22	22	22	22	22	22	22	22
Gga_rs13552568	1	172750447	11	11	11	11	11	12	11	11	11	11	11	11	11	12	11	11	11	12	11	11	11	11	11	11	11	11	11	11	11	11	11	11	11	11	11	11	11	11	11	11
Gga_rs13552715	1	173046749	22	22	22	22	22	22	22	22	22	22	22	22	22	22	22	22	22	22	22	22	22	22	22	22	22	22	22	22	22	22	22	22	22	22	22	22	22	22	22	22
Gga_rs13553164	1	174027867	11	11	11	11	11	11	11	11	11	11	11	11	11	11	11	11	11	11	11	11	11	11	11	11	11	11	11	11	11	11	11	11	11	11	11	11	11	11	11	11
Gga_rs13553265	1	174244029	22	22	22	22	22	22	22	22	22	22	22	22	22	22	22	22	22	22	22	22	22	22	22	22	22	22	22	22	22	22	22	12	12	22	12	22	22	22	22	22
Gga_rs13553485	1	174594379	44	44	44	44	44	44	44	44	44	44	44	44	44	44	44	44	44	44	44	44	44	44	44	44	44	44	44	44	44	44	44	44	44	44	44	44	44	44	44	44
Gga_rs13553851	1	175407168	22	22	22	22	22	22	22	22	22	22	22	22	22	22	22	22	22	22	22	22	12	12	12	12	12	12	12	12	22	12	12	11	12	22	11	11	11	12	12	12
Gga_rs13553888	1	175570215	11	11	12	11	11	11	11	11	11	11	12	11	12	11	11	11	11	11	11	11	11	11	11	12	12	12	12	12	12	12	11	11	12	22	11	11	12	12	12	22
Gga_rs13554172	1	176514435	11	11	11	11	11	11	11	11	11	11	11	11	11	11	11	11	11	11	11	11	11	11	11	11	11	11	11	11	11	11	11	11	11	11	11	11	11	11	11	11
Gga_rs13554208	1	176604645	22	22	22	22	22	22	22	22	22	22	22	22	22	22	22	22	22	22	22	22	22	22	22	22	22	22	22	22	22	22	22	22	22	22	22	22	22	22	22	22
Gga_rs13554224	1	176629254	44	44	44	44	44	44	44	44	44	44	44	44	44	44	44	44	44	44	44	44	24	24	24	24	24	24	24	24	44	24	44	22	24	44	22	22	24	24	24	44
Gga_rs13554330	1	176965872	22	22	22	22	22	22	22	22	22	22	22	22	22	22	22	22	22	22	22	22	22	22	22	22	22	22	22	22	22	22	22	22	22	22	22	22	22	22	22	22
Gga_rs13554347	1	177018847	22	22	22	22	22	22	22	22	22	22	22	22	22	22	22	22	22	22	22	22	22	22	22	22	22	22	22	22	22	22	22	22	22	22	22	22	22	22	22	22
Gga_rs13554482	1	177348597	44	44	44	44	44	44	44	24	24	44	44	44	44	44	44	24	44	44	44	44	22	22	22	22	22	22	22	22	22	22	22	22	22	22	22	22	22	22	22	22
Gga_rs13554485	1	177389733	11	11	11	11	11	11	11	11	11	11	11	11	11	11	11	11	11	11	11	11	11	11	11	11	11	11	11	11	11	11	11	11	11	11	11	11	11	11	11	11
Gga_rs13554512	1	177458783	11	11	11	11	11	11	11	11	11	11	11	11	11	11	11	11	11	11	11	11	11	11	11	11	11	11	11	11	11	11	11	11	11	11	11	11	11	11	11	11
Gga_rs13554716	1	177923466	11	11	11	11	11	11	11	11	11	11	11	11	11	11	11	11	11	11	11	11	11	11	11	11	11	11	11	11	11	11	11	11	11	11	11	11	11	11	11	11
Gga_rs13554742	1	177940066	11	11	11	12	12	12	12	22	22	12	11	11	11	12	12	22	12	12	12	12	22	22	22	22	22	22	22	22	22	22	22	22	22	22	22	22	22	22	22	22
Gga_rs13554773	1	178085810	22	22	22	22	22	22	22	22	22	22	22	22	22	22	22	22	22	22	22	22	12	12	22	22	22	22	22	12	12	12	22	22	12	22	12	12	12	22	22	22
Gga_rs13554826	1	178238709	22	22	22	12	12	12	12	11	11	12	22	22	22	12	12	11	12	12	12	12	11	11	11	11	11	11	11	11	11	11	11	11	11	11	11	11	11	11	11	11
Gga_rs13554945	1	178402277	22	22	22	22	22	22	22	22	22	22	22	22	22	22	22	22	22	22	22	22	22	22	22	22	22	22	22	22	22	22	22	22	22	22	22	22	22	22	22	22
Gga_rs13555039	1	178558203	22	22	22	22	22	22	12	11	12	12	22	22	22	22	22	11	12	22	12	22	11	11	11	11	11	11	11	11	11	11	11	11	11	11	11	11	11	11	11	11
Gga_rs13555051	1	178596256	22	22	22	12	12	22	22	22	12	22	22	22	22	12	12	22	22	12	22	12	12	12	22	22	22	22	22	12	12	12	22	22	22	22	22	12	12	22	22	22
Gga_rs13555091	1	178667458	11	11	11	11	11	11	12	22	12	11	12	11	12	11	11	12	11	11	11	11	22	22	22	22	22	22	22	22	22	22	22	22	22	22	22	22	22	22	22	22
Gga_rs13555162	1	178871053	11	11	11	11	11	11	11	11	11	11	11	11	11	11	11	11	11	11	11	11	11	11	11	11	11	11	11	11	11	11	11	11	11	11	11	11	11	11	11	11
Gga_rs13555309	1	179153092	11	11	11	11	11	11	11	11	11	11	11	11	11	11	11	11	11	11	11	11	11	11	11	11	11	11	11	11	11	11	11	11	11	11	11	11	11	11	11	11
Gga_rs13555411	1	179406307	11	11	11	11	11	11	11	11	11	11	11	11	11	11	11	11	11	11	11	11	11	11	11	11	11	11	11	11	11	11	11	11	11	11	11	11	11	11	11	11
Gga_rs13555457	1	179517501	11	11	11	12	12	11	12	22	12	12	12	11	11	22	22	12	12	12	12	12	22	22	22	22	22	22	22	22	22	22	22	22	22	22	22	22	22	22	22	22
Gga_rs13555497	1	179642712	22	22	22	12	12	22	12	11	11	22	12	22	22	22	12	22	22	12	22	12	11	11	11	11	11	11	11	11	11	11	11	11	11	11	11	11	11	11	11	11
Gga_rs13555561	1	179669838	22	22	22	22	22	22	22	22	22	12	22	22	22	11	12	12	12	22	12	22	22	22	22	11	11	12	12	12	22	22	22	22	12	12	12	22	22	11	12	11
Gga_rs13555596	1	179732906	11	11	11	12	12	11	12	22	22	12	12	11	11	22	22	12	12	12	12	12	22	22	22	11	11	12	12	12	22	22	22	22	12	12	12	22	22	11	11	11
Gga_rs13555816	1	180102419	22	11	12	12	22	12	12	22	22	22	12	12	11	22	22	12	22	12	12	12	22	22	22	12	12	12	12	22	22	22	22	22	22	22	22	22	22	12	11	12
Gga_rs13555831	1	180117755	22	22	22	22	22	22	22	22	22	22	22	22	22	22	22	22	22	22	22	22	22	22	22	22	22	22	22	22	22	22	22	22	22	22	22	22	22	22	22	22
Gga_rs13555847	1	180144054	11	11	11	11	11	11	11	11	11	11	11	11	11	11	11	11	11	11	11	11	11	11	11	12	12	12	12	11	11	11	11	11	11	11	11	11	11	12	22	12
Gga_rs13555883	1	180236607	11	11	11	12	12	11	12	22	22	11	11	11	11	12	12	11	11	12	11	12	22	22	22	22	22	22	22	22	22	22	22	22	22	22	22	22	22	22	22	22
Gga_rs13555978	1	180397892	22	22	22	22	22	22	22	22	22	22	22	22	22	22	22	22	22	22	22	22	11	11	11	11	11	11	11	11	11	11	11	11	11	11	11	11	11	11	11	11
Gga_rs13556118	1	180710225	22	11	12	11	12	12	11	11	11	22	11	12	11	12	12	22	22	12	12	11	11	11	11	11	11	11	11	11	11	11	11	11	11	11	11	11	11	11	11	11
Gga_rs13556166	1	180812388	22	22	22	22	22	22	22	22	22	22	22	22	22	22	22	22	22	22	22	22	12	11	11	22	22	22	22	12	12	12	12	11	11	22	11	22	22	12	12	12
Gga_rs13556202	1	180950128	11	22	12	22	11	12	12	11	11	11	12	12	22	11	11	11	11	11	12	12	12	11	11	22	22	22	22	12	12	12	12	11	11	22	11	22	22	12	12	12
Gga_rs13556205	1	180958270	22	22	22	22	12	22	12	11	11	22	12	22	22	12	12	22	22	12	22	12	12	11	11	22	22	22	22	12	12	12	12	11	11	22	11	22	22	12	12	12
Gga_rs13556271	1	181092465	0	22	22	22	22	22	22	22	22	0	22	22	22	22	22	0	0	22	22	22	12	11	11	22	22	22	22	12	12	12	12	11	11	12	11	22	22	12	12	12
Gga_rs13556505	1	181578204	22	22	22	22	22	22	22	22	22	22	22	22	22	22	22	22	22	22	22	22	22	22	22	22	22	22	22	22	22	22	22	22	22	22	22	22	22	22	22	22
Gga_rs13556524	1	181594142	22	11	12	11	22	12	12	22	22	12	12	12	11	22	22	12	12	22	11	12	12	12	22	12	12	12	22	11	12	12	12	22	22	11	12	11	11	12	12	12
Gga_rs13556555	1	181658590	11	11	11	11	12	11	12	22	22	11	12	11	11	12	12	11	11	12	11	12	12	12	22	12	12	12	22	11	12	12	12	22	22	11	12	11	11	12	12	12
Gga_rs13556618	1	181833035	22	11	12	11	22	12	12	22	22	12	12	12	11	22	22	12	12	22	11	12	12	12	22	12	12	12	22	11	12	12	12	22	22	11	12	11	11	12	12	12
Gga_rs13556660	1	181925649	11	11	11	11	11	11	11	11	11	11	11	11	11	11	11	11	11	11	11	11	11	11	11	11	11	11	11	11	11	11	11	11	11	11	11	11	11	11	11	11
Gga_rs13556679	1	181993951	22	22	22	22	12	22	12	11	11	22	12	22	22	12	12	22	22	12	22	12	12	12	11	12	12	12	11	22	12	12	12	11	11	22	12	12	12	12	12	12
Gga_rs13556715	1	182099712	11	11	11	11	12	11	12	22	22	11	12	11	11	12	12	11	11	12	11	12	12	12	22	12	12	12	22	11	12	12	12	22	22	11	12	12	12	12	12	12
Gga_rs13556763	1	182238551	22	11	12	11	12	12	11	11	11	12	11	12	11	12	12	12	12	12	11	11	11	11	11	11	11	11	11	11	11	11	11	11	11	11	11	11	11	11	11	11
Gga_rs13556801	1	182357923	11	22	12	22	12	12	22	22	22	12	22	12	22	12	12	12	12	12	22	22	22	22	22	22	22	22	22	22	22	22	22	22	22	22	22	22	22	22	22	22
Gga_rs13556897	1	182802520	44	44	44	44	24	44	44	22	22	44	24	44	44	24	24	44	44	44	44	44	24	24	22	24	24	24	22	44	24	24	24	22	22	44	24	24	24	24	24	24
Gga_rs13557014	1	183093888	11	11	11	11	11	11	11	11	11	11	11	11	11	11	11	11	11	11	11	11	11	11	11	11	11	11	11	11	11	11	11	11	11	11	11	11	11	11	11	11
Gga_rs13557182	1	183512334	11	22	12	22	12	12	22	22	22	11	22	12	22	22	22	11	11	22	12	22	11	12	22	12	12	12	22	11	12	12	12	22	22	12	12	12	12	22	12	22
Gga_rs13557384	1	183953230	22	22	22	22	22	22	22	22	22	22	22	22	22	22	22	22	22	22	22	22	22	22	22	22	22	22	22	22	22	22	22	22	22	22	22	22	22	22	22	22
Gga_rs13557434	1	184030783	22	22	22	22	22	22	22	22	22	22	22	22	22	22	22	22	22	22	22	22	11	12	22	12	12	12	22	12	11	12	12	11	22	12	12	12	12	22	12	22
Gga_rs13557474	1	184146909	11	11	11	11	11	11	11	11	11	11	11	11	11	11	11	11	11	11	11	11	11	11	11	11	11	11	11	11	11	11	11	11	11	11	11	11	11	11	11	11
Gga_rs13557606	1	184464766	11	22	12	22	12	12	12	22	22	11	22	12	22	22	22	12	11	22	11	22	11	12	22	22	22	12	22	12	11	12	12	11	22	12	12	12	12	22	12	22
Gga_rs13557725	1	184720435	22	22	22	22	22	22	22	22	22	22	22	22	22	22	22	22	22	22	22	22	22	22	22	22	22	22	22	22	22	22	22	22	22	22	22	22	22	22	22	22
Gga_rs13557911	1	185222656	22	22	22	22	22	22	22	22	22	22	22	22	22	22	22	22	22	22	22	22	22	22	22	22	22	22	22	22	22	22	22	22	22	22	22	22	22	22	22	22
Gga_rs13557961	1	185349783	11	11	11	11	11	11	11	11	11	11	11	11	11	11	11	11	11	11	11	11	11	11	11	11	11	11	11	11	11	11	11	11	11	11	11	11	11	11	11	11
Gga_rs13558093	1	185779728	22	22	22	12	12	22	12	12	12	22	11	22	22	11	12	22	22	11	22	12	11	11	11	11	11	11	11	11	11	11	11	11	11	11	11	11	11	11	11	11
Gga_rs13558364	1	186657697	22	22	22	22	22	22	22	22	22	22	22	22	22	22	22	22	22	22	22	22	11	11	11	11	11	11	11	11	11	11	11	11	11	11	11	11	11	11	11	11
Gga_rs13558365	1	186682856	11	11	11	11	11	11	11	11	11	11	11	11	11	11	11	11	11	11	11	11	22	22	22	22	22	22	22	22	22	22	22	22	22	22	22	22	22	22	22	22
Gga_rs13558406	1	186952567	11	11	11	11	11	11	11	11	11	11	11	11	11	11	11	11	11	11	11	11	22	22	22	22	22	22	22	22	22	22	22	22	22	22	22	22	22	22	22	22
Gga_rs13558413	1	186996118	22	22	22	22	22	22	22	22	22	22	22	22	22	22	22	22	22	22	22	22	22	22	22	22	22	22	22	22	22	22	22	22	22	22	22	22	22	22	22	22
Gga_rs13558466	1	187134324	11	11	11	11	11	11	11	11	11	11	11	11	11	11	11	11	11	11	11	11	11	11	11	11	11	11	11	11	11	11	11	11	11	11	11	11	11	11	11	11
Gga_rs13558481	1	187219502	44	44	44	44	44	44	44	44	44	44	44	44	44	44	44	44	44	44	44	44	22	22	22	22	22	22	22	22	22	22	22	22	22	22	22	22	22	22	22	22
Gga_rs13558594	1	187610420	22	22	22	22	22	22	22	22	22	22	22	22	22	22	22	22	22	22	22	22	22	22	22	22	22	22	22	22	22	22	22	22	22	22	22	22	22	22	22	22
Gga_rs13558637	1	187815974	22	22	22	22	12	22	22	22	22	22	12	22	22	12	12	22	22	12	22	22	22	22	22	22	22	22	22	22	22	22	22	22	22	22	22	22	22	22	22	22
Gga_rs13558660	1	188057903	11	11	11	11	12	11	11	11	11	11	12	11	11	12	12	11	11	12	11	11	22	22	22	22	12	12	22	22	12	12	12	12	12	12	22	22	22	22	22	22
Gga_rs13558771	1	188781158	11	11	11	11	12	11	11	11	11	11	12	11	11	12	12	11	11	12	11	11	11	11	11	11	11	11	11	11	11	11	11	11	11	11	11	11	11	11	11	11
Gga_rs13558799	1	188855826	11	11	11	11	11	11	11	11	11	11	11	11	11	11	11	11	11	11	11	11	22	22	22	22	12	12	22	22	12	12	12	12	12	12	22	22	22	22	22	22
Gga_rs13559079	1	189623670	11	12	11	11	11	12	11	11	11	11	11	11	12	11	11	12	11	11	11	11	12	12	11	11	11	11	11	12	11	11	11	12	11	11	11	12	12	11	12	11
Gga_rs13559204	1	189862142	11	12	11	12	11	12	12	12	12	12	11	12	22	11	12	22	12	11	22	11	12	12	12	22	22	22	12	11	11	22	12	22	12	22	11	11	11	22	12	22
Gga_rs13559263	1	189966551	11	11	11	11	11	11	11	11	11	11	11	11	11	11	11	11	11	11	11	11	12	12	11	11	11	11	11	11	11	11	11	12	11	11	11	11	11	11	11	11
Gga_rs13559283	1	189998876	22	22	22	22	22	22	22	22	22	22	22	22	22	22	22	22	22	22	22	22	22	22	22	22	22	22	22	22	22	22	22	22	22	22	22	22	22	22	22	22
Gga_rs13559731	1	190841574	22	22	22	22	22	22	12	22	12	22	22	22	22	22	22	22	22	22	22	22	22	22	12	11	11	11	22	22	22	11	12	12	12	11	12	22	12	11	12	11
Gga_rs13559751	1	190881855	11	22	12	12	12	12	22	12	22	12	12	11	12	12	12	22	11	22	12	11	11	11	12	22	22	22	11	11	11	22	12	12	12	22	12	11	12	22	12	22
Gga_rs13559792	1	190937575	11	11	11	11	11	11	11	11	11	11	11	11	11	11	11	11	11	11	11	11	11	11	11	11	11	11	11	11	11	11	11	11	11	11	11	11	11	11	11	11
Gga_rs13559796	1	190954928	22	22	22	12	22	22	12	12	12	22	12	12	12	12	12	22	12	22	12	22	22	22	12	11	11	11	22	22	22	11	12	12	12	11	12	22	12	11	12	11
Gga_rs13559819	1	191054896	11	11	11	11	11	11	12	11	12	11	11	11	11	11	11	11	11	11	11	11	11	11	12	22	22	22	12	11	22	22	12	12	22	22	22	11	12	22	12	22
Gga_rs13559911	1	191343856	11	11	11	11	11	11	12	11	12	11	11	11	11	11	11	11	11	11	11	11	12	12	12	22	22	22	11	12	11	22	12	22	12	22	12	12	12	22	22	22
Gga_rs13559980	1	191518417	11	11	11	11	11	11	11	11	11	11	11	11	11	11	11	11	11	11	11	11	12	12	11	11	11	11	11	12	11	11	11	12	11	11	11	12	11	11	12	11
Gga_rs13560206	1	192043212	22	22	22	22	22	22	22	22	22	22	22	22	22	22	22	22	22	22	22	22	22	22	11	11	11	11	12	12	11	11	11	12	11	11	11	12	11	11	12	11
Gga_rs13560295	1	192403088	22	44	24	24	24	24	44	44	44	24	44	24	44	24	44	44	24	44	44	44	24	24	44	44	44	44	24	44	44	44	44	44	44	44	44	44	44	44	44	44
Gga_rs13560514	1	192923242	44	44	44	44	44	44	44	44	44	44	44	44	44	44	44	44	44	44	44	44	24	24	44	44	44	44	24	44	44	44	44	44	44	44	44	44	44	44	44	44
Gga_rs13560647	6	1592629	11	11	11	11	11	11	11	11	11	11	11	11	11	11	11	11	11	11	11	11	11	11	11	11	11	11	11	11	11	11	11	11	11	11	11	11	11	11	11	11
Gga_rs13560712	6	1830356	11	11	11	11	11	11	11	11	11	11	11	11	11	11	11	11	11	11	11	11	11	11	11	11	11	11	11	11	11	11	11	11	11	11	11	11	11	11	11	11
Gga_rs13560947	6	2246019	11	11	11	11	11	11	11	11	11	11	11	11	11	11	11	11	11	11	11	11	11	11	11	11	11	11	11	11	11	11	11	11	11	11	11	11	11	11	11	11
Gga_rs13561013	6	2450056	11	11	11	11	11	11	11	11	11	11	11	11	11	11	11	11	11	11	11	11	11	11	11	11	11	11	11	11	11	11	11	11	11	11	11	11	11	11	11	11
Gga_rs13561081	6	2653729	11	11	11	11	11	11	11	11	11	11	11	11	11	11	11	11	11	11	11	11	11	11	11	11	11	11	11	11	11	11	11	11	11	11	11	11	11	11	11	11
Gga_rs13561089	6	2683212	11	11	11	11	11	11	11	11	11	11	11	11	11	11	11	11	11	11	11	11	11	11	11	11	11	11	11	11	11	11	11	11	11	11	11	11	11	11	11	11
Gga_rs13561149	6	2879254	22	22	22	22	22	22	22	22	22	22	22	22	22	22	22	22	22	22	22	22	22	22	22	22	22	22	22	22	22	22	22	22	22	22	22	22	22	22	22	22
Gga_rs13561164	6	2990954	22	22	22	22	22	22	22	22	22	22	22	22	22	22	22	22	22	22	22	22	22	22	22	22	22	22	22	22	22	22	22	22	22	22	22	22	22	22	22	22
Gga_rs13561199	6	3075330	22	22	22	22	22	22	22	22	22	22	22	22	22	22	22	22	22	22	22	22	22	22	22	22	22	22	22	22	12	12	22	22	22	22	22	22	22	22	22	22
Gga_rs13561344	6	3400618	22	22	22	22	22	22	22	22	22	22	22	22	22	22	22	22	22	22	22	22	22	22	22	22	22	22	22	22	22	22	22	22	22	22	22	22	22	22	22	22
Gga_rs13561365	6	3476135	22	22	22	22	22	22	22	22	22	22	22	22	22	22	22	22	22	22	22	22	22	22	22	22	22	22	22	22	22	22	22	22	22	22	22	22	22	22	22	22
Gga_rs13561444	6	3604597	11	11	11	11	11	11	11	11	11	11	11	11	11	11	11	11	11	11	11	11	11	11	11	11	11	11	11	11	11	11	11	11	11	11	11	11	11	11	11	11
Gga_rs13561509	6	3724440	12	22	22	12	22	12	12	12	12	22	22	11	12	11	22	11	22	12	12	11	11	11	11	11	11	11	11	11	11	11	11	11	11	11	11	11	11	11	11	11
Gga_rs13561669	6	3966344	44	44	44	44	44	44	24	24	24	44	44	24	24	24	44	44	44	24	44	44	22	22	22	22	22	22	22	22	44	44	22	24	24	22	24	22	22	22	22	22
Gga_rs13561677	6	4000581	11	22	22	12	12	12	11	11	12	22	12	11	12	11	11	12	22	12	12	11	11	11	11	11	11	11	11	11	12	12	11	11	11	11	12	11	11	11	11	11
Gga_rs13561731	6	4167493	22	22	22	22	22	22	22	22	22	22	22	22	22	22	22	22	22	22	22	22	11	11	11	11	11	11	11	11	11	11	11	11	11	11	11	12	11	11	11	11
Gga_rs13561817	6	4336880	44	44	44	44	44	44	24	44	44	44	44	44	44	44	44	44	44	44	44	44	22	22	22	22	22	22	22	22	22	22	22	22	24	22	22	24	22	22	22	22
Gga_rs13561923	6	4488227	22	22	22	22	24	24	22	24	22	24	44	24	24	24	44	24	44	24	22	24	24	24	22	22	22	24	22	22	22	22	22	24	24	22	22	22	22	22	22	22
Gga_rs13562096	6	4873293	22	22	22	22	22	22	22	22	22	22	22	22	22	22	22	22	22	22	22	22	11	11	11	11	11	11	11	11	11	11	11	11	11	11	11	11	11	11	11	11
Gga_rs13562115	6	4957224	44	44	44	44	44	44	44	44	44	44	44	44	44	44	44	44	44	44	44	44	44	44	44	44	44	44	44	44	44	44	44	44	44	44	44	44	44	44	44	44
Gga_rs13562188	6	5081654	22	22	22	22	22	22	22	22	22	22	22	22	22	22	22	22	22	22	22	22	22	22	22	22	22	22	22	22	22	22	22	22	22	22	22	22	22	22	22	22
Gga_rs13562741	6	5847855	22	22	22	22	22	22	22	22	22	22	22	22	22	22	22	22	22	22	22	22	22	22	12	11	11	12	12	12	12	12	11	22	12	11	11	11	12	12	12	12
Gga_rs13563958	6	7335946	11	12	12	11	11	11	11	12	11	12	11	12	12	12	11	22	22	11	12	11	11	11	11	11	11	11	11	11	11	11	11	11	11	11	11	11	11	11	11	11
Gga_rs13564106	6	7535714	44	22	22	24	44	44	44	24	44	24	44	22	24	24	44	22	22	24	22	44	22	22	22	22	22	22	22	22	22	22	22	22	22	22	22	22	22	22	22	22
Gga_rs13564485	6	7982743	22	12	12	22	12	12	22	12	22	12	22	12	12	12	12	11	11	22	12	22	11	11	11	11	11	12	12	11	11	11	11	11	11	11	11	11	11	12	12	12
Gga_rs13564507	6	8007263	22	22	22	22	22	22	22	22	22	22	22	22	22	22	22	22	22	22	22	22	22	22	22	22	22	22	22	22	22	22	22	22	22	22	22	22	22	22	22	22
Gga_rs13564644	6	8407372	11	11	11	11	11	11	11	11	11	11	11	11	11	11	11	11	11	11	11	11	11	11	11	11	11	11	11	11	11	11	11	11	11	11	11	11	11	11	11	11
Gga_rs13564755	6	8554712	22	22	22	22	22	22	22	22	22	22	22	22	22	22	22	22	22	22	22	22	22	22	22	22	22	22	22	22	22	22	22	22	22	22	22	22	22	22	22	22
Gga_rs13564782	6	8643740	0	22	22	22	22	22	22	22	0	22	22	22	22	22	22	22	22	0	22	0	11	11	11	11	11	12	12	11	11	11	11	11	11	11	11	11	11	12	12	12
Gga_rs13564821	6	8778930	11	12	12	12	12	12	12	12	11	12	12	12	12	22	22	22	22	11	12	11	22	22	22	22	22	22	22	22	22	22	22	22	22	22	22	22	22	22	22	22
Gga_rs13564958	6	9021634	22	22	22	22	22	22	22	22	22	22	22	22	22	22	22	22	22	22	22	22	22	22	22	22	22	22	22	22	22	22	22	22	22	22	22	22	22	22	22	22
Gga_rs13565045	6	9207314	22	12	12	12	12	12	12	22	22	12	12	22	12	11	11	11	11	22	12	22	11	11	11	11	11	11	11	11	11	11	11	11	11	11	11	11	11	11	11	11
Gga_rs13565164	6	9513083	44	44	44	44	44	44	44	44	44	44	44	44	44	44	44	44	44	44	44	44	44	44	44	44	44	24	24	24	24	44	44	24	44	44	44	44	44	24	24	24
Gga_rs13565191	6	9618630	22	22	22	22	22	22	22	22	22	22	22	22	22	22	22	22	22	22	22	22	22	22	22	22	22	22	22	22	22	22	22	22	22	22	22	22	22	22	22	22
Gga_rs13565376	6	10101153	22	24	22	24	22	22	24	22	22	22	24	22	22	44	24	24	22	22	24	22	44	44	44	44	44	24	24	24	44	44	24	44	24	44	44	44	44	24	44	24
Gga_rs13565461	6	10263489	22	12	22	22	22	22	22	22	22	22	22	22	22	12	22	12	22	22	12	22	22	22	22	22	22	22	22	22	11	12	22	12	22	22	22	22	22	22	12	22
Gga_rs13565478	6	10294033	11	11	11	11	11	11	11	11	11	11	11	11	11	11	11	11	11	11	11	11	11	11	11	11	11	11	11	11	11	11	11	11	11	11	11	11	11	11	11	11
Gga_rs13565636	6	10592998	44	44	44	44	44	44	44	44	44	44	44	44	44	44	44	44	44	44	44	44	44	44	44	44	44	44	44	44	44	44	44	44	44	44	44	44	44	44	44	44
Gga_rs13565961	6	11246378	22	22	22	22	22	22	22	22	22	22	22	22	22	22	22	22	22	22	22	22	22	22	22	22	22	22	22	22	22	22	22	22	22	22	22	22	22	22	22	22
Gga_rs13566142	6	11697439	22	22	22	22	22	22	22	22	22	22	22	22	22	22	22	22	22	22	22	22	22	22	22	22	22	22	22	22	22	22	22	22	22	22	22	22	22	22	22	22
Gga_rs13566175	6	11795908	44	44	44	44	44	44	44	44	44	44	44	44	44	44	44	44	44	44	44	44	44	44	24	44	44	44	44	24	24	24	24	24	22	44	44	44	44	44	44	44
Gga_rs13566180	6	11815919	11	11	11	11	11	11	11	11	11	11	11	11	11	11	11	11	11	11	11	11	11	11	12	11	11	11	11	12	12	22	12	12	22	11	11	11	11	11	11	11
Gga_rs13566192	6	11864354	11	11	11	11	11	11	11	11	11	11	11	11	11	11	11	11	11	11	11	11	11	11	11	11	11	11	11	11	11	11	11	11	11	11	11	11	11	11	11	11
Gga_rs13566297	6	12052255	11	11	11	11	11	11	11	11	11	11	11	11	11	11	11	11	11	11	11	11	22	22	22	22	22	22	22	22	22	22	22	22	22	22	22	22	22	22	22	22
Gga_rs13566318	6	12080366	11	11	11	11	11	11	11	11	11	11	11	11	11	11	11	11	11	11	11	11	11	11	12	11	11	11	11	12	12	22	12	12	22	11	11	11	11	11	11	11
Gga_rs13566517	6	12571367	22	22	22	22	22	22	22	22	22	22	22	22	22	22	22	22	22	22	22	22	22	22	22	22	22	22	22	22	22	22	22	22	22	22	22	22	22	22	22	22
Gga_rs13566530	6	12702462	11	11	11	11	11	11	11	11	11	11	11	11	11	11	11	11	11	11	11	11	11	11	12	11	11	11	11	12	22	22	11	12	22	11	12	11	11	11	12	12
Gga_rs13566704	6	13397164	11	11	11	11	11	11	11	11	11	11	11	11	11	11	11	11	11	11	11	11	11	11	12	11	11	11	11	12	22	22	11	12	22	11	11	11	11	11	12	12
Gga_rs13566796	6	13984828	22	22	22	22	22	22	22	22	22	22	22	22	22	22	22	22	22	22	22	22	22	22	22	22	22	22	22	22	22	22	22	22	22	22	22	22	22	22	22	22
Gga_rs13566817	6	14030958	0	0	0	0	0	0	0	0	0	0	0	0	0	0	0	0	0	0	0	0	0	0	11	0	0	0	0	11	11	11	0	11	11	0	11	0	0	0	11	11
Gga_rs13566832	6	14107580	22	22	22	22	22	22	22	22	22	22	22	22	22	22	22	22	22	22	22	22	22	22	22	22	22	22	22	22	22	22	22	22	22	22	22	22	22	22	22	22
Gga_rs13566846	6	14175694	11	11	11	11	11	11	11	11	11	11	11	11	11	11	11	11	11	11	11	11	11	11	12	11	11	11	11	12	22	22	11	12	22	11	12	11	11	11	12	12
Gga_rs13566892	6	14544310	11	11	11	11	11	11	11	11	11	11	11	11	11	11	11	11	11	11	11	11	11	11	11	11	11	11	11	11	11	11	11	11	11	11	11	11	11	11	11	11
Gga_rs13566895	6	14577285	22	22	22	22	22	22	22	22	22	22	22	22	22	22	22	22	22	22	22	22	22	22	24	22	22	22	22	24	44	44	22	24	44	22	24	22	22	22	24	24
Gga_rs13566937	6	14952118	11	11	11	11	11	11	11	11	11	11	11	11	11	11	11	11	11	11	11	11	11	11	11	11	11	11	11	11	11	11	11	11	11	11	11	11	11	11	11	11
Gga_rs13566964	6	15343792	11	11	11	11	11	11	11	11	11	11	11	11	11	11	11	11	11	11	11	11	11	11	12	11	11	11	11	12	22	22	11	12	22	11	12	11	11	11	12	12
Gga_rs13567017	6	15752976	11	22	22	12	12	22	12	11	11	12	12	12	22	12	22	22	22	22	22	12	22	22	12	22	22	22	22	12	11	11	22	12	11	22	12	22	22	22	12	12
Gga_rs13567146	6	16024490	11	11	11	11	11	11	11	11	11	11	11	11	11	11	11	11	11	11	11	11	11	11	11	11	11	11	11	11	11	11	11	11	11	11	11	11	11	11	11	11
Gga_rs13567335	6	16636226	12	22	22	12	12	22	22	12	22	22	22	22	22	12	22	22	22	22	22	22	22	22	22	22	22	22	22	22	22	22	22	22	22	22	22	22	22	22	22	22
Gga_rs13567344	6	16653656	12	22	22	12	12	22	22	12	22	22	22	22	22	12	22	22	22	22	22	22	22	22	12	22	22	22	22	12	11	11	22	12	11	22	22	12	22	22	12	12
Gga_rs13567350	6	16695335	11	11	11	11	11	11	11	11	11	11	11	11	11	11	11	11	11	11	11	11	11	11	11	11	11	11	11	11	11	11	11	11	11	11	11	11	11	11	11	11
Gga_rs13567430	6	16906757	11	11	11	11	11	11	11	11	11	11	11	11	11	11	11	11	11	11	11	11	11	11	11	11	11	11	11	11	11	11	11	11	11	11	11	11	11	11	11	11
Gga_rs13567432	6	16916867	11	11	11	11	11	11	11	11	11	11	11	11	11	11	11	11	11	11	11	11	11	11	12	11	11	11	11	12	22	22	11	12	22	11	11	12	11	11	12	12
Gga_rs13567480	6	17117114	44	44	44	44	44	44	44	44	44	44	44	44	44	44	44	44	44	44	44	44	44	44	44	44	44	44	44	44	44	44	44	44	44	44	44	44	44	44	44	44
Gga_rs13567487	6	17143347	11	11	11	11	11	11	11	11	11	11	11	11	11	11	11	11	11	11	11	11	11	11	11	11	11	11	11	11	11	11	11	11	11	11	11	11	11	11	11	11
Gga_rs13567601	6	17313258	11	11	11	11	11	11	11	11	11	11	11	11	11	11	11	11	11	11	11	11	12	11	12	12	11	11	11	12	22	22	11	12	22	11	11	12	11	11	12	12
Gga_rs13567770	6	17646632	22	22	22	22	22	22	22	22	22	22	22	22	22	22	22	22	22	22	22	22	22	22	22	22	22	22	22	22	22	22	22	22	22	22	22	22	22	22	22	22
Gga_rs13567784	6	17663975	22	22	22	22	22	22	22	22	22	22	22	22	22	22	22	22	22	22	22	22	22	22	22	22	22	22	22	22	22	22	22	22	22	22	22	22	22	22	22	22
Gga_rs13567877	6	17868056	11	11	11	12	11	11	11	11	11	11	11	11	11	11	11	11	11	11	11	11	11	11	11	11	11	11	11	11	11	11	11	11	11	11	11	11	11	11	11	11
Gga_rs13567905	6	17959771	44	44	44	24	44	44	44	44	44	44	44	44	44	44	44	44	44	44	44	44	44	44	24	24	44	44	44	24	22	22	44	24	22	44	44	24	44	44	24	24
Gga_rs13567992	6	18255556	11	11	11	11	11	11	11	11	11	11	11	11	11	11	11	11	11	11	11	11	11	11	11	11	11	11	11	11	11	11	11	11	11	11	11	11	11	11	11	11
Gga_rs13568038	6	18404820	12	12	22	22	12	22	12	22	12	12	12	22	22	22	22	22	22	22	22	22	12	12	12	12	22	12	11	12	11	11	11	11	11	12	22	11	11	12	12	12
Gga_rs13568146	6	18676772	22	12	11	12	12	12	22	12	12	12	22	12	12	12	22	12	12	12	11	12	12	12	12	12	11	12	22	12	22	12	22	22	22	12	11	22	22	12	12	12
Gga_rs13568199	6	18767426	11	11	11	11	11	11	11	11	11	11	11	11	11	11	11	11	11	11	11	11	11	11	11	11	11	11	11	11	11	11	11	11	11	11	11	11	11	11	11	11
Gga_rs13568296	6	18930764	11	11	11	11	11	11	12	11	11	11	12	12	12	11	12	11	11	12	11	12	22	22	12	22	22	12	11	12	22	12	12	22	22	12	11	12	12	12	12	22
Gga_rs13568320	6	18991873	44	24	22	24	24	44	24	24	24	24	24	22	22	24	24	24	24	22	22	22	22	22	22	22	22	22	22	22	22	22	22	22	22	22	22	22	22	22	22	22
Gga_rs13568394	6	19278123	11	11	11	11	11	11	11	11	11	11	11	11	11	11	11	11	11	11	11	11	11	11	11	11	11	11	11	11	11	11	11	11	11	11	11	11	11	11	11	11
Gga_rs13568500	6	19436443	44	44	44	44	44	44	44	44	44	44	44	44	44	44	44	44	44	44	44	44	44	44	44	44	44	44	44	44	44	44	44	44	44	44	44	44	44	44	44	44
Gga_rs13568518	6	19775393	12	11	11	12	12	12	11	12	11	11	12	11	11	12	12	11	11	11	11	11	12	12	12	12	11	11	11	12	12	11	12	12	12	11	11	11	12	11	12	12
Gga_rs13568635	6	20015793	22	12	11	11	11	12	22	12	12	12	12	12	12	12	12	12	12	12	11	12	12	12	11	12	22	12	11	11	12	12	11	12	12	12	11	12	11	12	11	12
Gga_rs13568780	6	20178140	24	22	24	24	24	24	24	24	22	22	44	24	44	24	44	22	24	24	22	24	44	44	24	44	44	24	22	24	44	24	24	44	44	24	22	24	24	24	24	44
Gga_rs13568796	6	20214624	44	44	44	44	44	44	44	44	44	44	44	44	44	44	44	44	44	44	44	44	44	44	44	44	44	44	44	44	44	44	44	44	44	44	44	44	44	44	44	44
Gga_rs13568835	6	20256317	24	22	24	24	24	24	24	24	22	22	44	24	44	24	44	22	24	24	22	24	44	44	24	44	44	24	22	24	44	24	24	44	44	24	22	24	24	24	24	44
Gga_rs13568863	6	20284603	22	22	22	22	22	22	22	22	22	22	22	22	22	22	22	22	22	22	22	22	22	22	22	22	22	22	22	22	22	22	22	22	22	22	22	22	22	22	22	22
Gga_rs13568879	6	20308725	12	22	12	12	12	12	12	12	22	22	11	12	11	12	11	22	12	12	22	12	11	11	12	11	11	12	22	12	11	12	12	11	11	12	22	12	12	12	12	11
Gga_rs13569206	6	20857703	12	22	12	12	22	12	12	12	22	22	12	12	11	12	11	22	12	12	22	12	11	11	12	11	11	11	11	11	11	12	11	11	11	11	22	11	11	11	11	11
Gga_rs13569234	18	9822792	11	11	12	11	11	11	11	12	11	12	12	11	12	11	11	11	12	12	11	11	22	22	22	22	12	22	22	22	22	22	12	22	22	22	12	12	12	22	22	22
Gga_rs13569237	18	9832576	22	22	22	22	22	22	22	22	22	22	22	22	22	22	22	22	22	22	22	22	22	22	22	22	22	22	22	22	22	22	22	22	22	22	22	22	22	22	22	22
Gga_rs13569342	18	10308989	11	11	11	11	11	11	11	11	11	11	11	11	11	11	11	11	11	11	11	11	11	11	11	11	11	11	11	11	11	11	11	11	11	11	11	11	11	11	11	11
Gga_rs13569345	18	10321994	11	11	11	11	11	11	11	11	11	11	11	11	11	11	11	11	11	11	11	11	11	11	11	11	11	11	11	11	11	11	11	11	11	11	11	11	11	11	11	11
Gga_rs13569376	18	10762010	22	22	22	22	22	22	22	22	22	22	22	22	22	22	22	22	22	22	22	22	22	22	22	22	22	22	22	22	22	22	22	22	22	22	22	22	22	22	22	22
Gga_rs13569377	18	10772815	11	11	11	11	12	11	12	11	11	11	11	12	12	11	11	11	11	11	11	11	11	11	11	12	12	11	11	11	11	11	12	11	11	11	12	11	12	11	11	11
Gga_rs13569380	18	10866537	44	44	44	44	44	44	44	44	44	44	44	44	44	44	44	44	44	44	44	44	44	44	44	44	44	44	44	44	44	44	44	44	44	44	44	44	44	44	44	44
Gga_rs13569381	18	10883025	11	11	11	11	11	11	11	11	11	12	11	11	11	11	11	11	11	11	11	11	11	11	11	11	11	11	11	11	11	11	11	11	11	11	11	11	11	11	11	11
Gga_rs13569471	3	48179602	22	22	22	22	22	22	22	22	22	22	22	22	22	22	22	22	22	22	22	22	22	22	22	22	22	22	22	22	22	22	22	22	22	22	22	22	22	22	22	22
Gga_rs13569481	3	48212894	11	12	12	22	22	12	12	11	22	22	12	22	22	12	12	22	12	12	22	12	22	22	22	22	22	22	22	22	22	22	22	22	22	22	22	22	22	22	22	22
Gga_rs13569494	3	48311291	22	22	22	22	22	22	22	22	22	22	22	22	22	22	22	22	22	22	22	22	22	22	22	22	22	22	22	22	22	22	22	22	22	22	22	22	22	22	22	22
Gga_rs13569581	3	48606750	11	12	12	22	22	12	12	11	22	22	12	22	22	12	12	22	12	12	22	12	22	22	22	22	22	22	22	22	22	22	22	22	22	22	22	22	22	22	22	22
Gga_rs13569718	3	48935002	22	22	22	22	22	22	22	22	22	22	22	22	22	22	22	22	22	22	22	22	22	22	22	22	22	22	22	22	22	22	22	22	22	22	22	22	22	22	22	22
Gga_rs13569755	3	49129943	22	12	22	22	22	22	22	22	22	22	22	22	22	22	22	22	22	22	22	22	22	22	22	22	22	22	22	22	22	22	22	22	22	22	22	22	22	22	22	22
Gga_rs13569763	3	49188903	11	11	11	11	11	11	11	11	11	11	11	11	11	11	11	11	11	11	11	11	11	11	11	11	11	11	11	11	11	11	11	11	11	11	11	11	11	11	11	11
Gga_rs13569841	3	49446611	22	12	22	12	12	22	22	22	22	11	22	12	11	22	22	12	22	12	12	22	22	22	22	22	22	22	22	22	22	22	22	22	22	22	22	22	22	22	22	22
Gga_rs13569901	3	49579535	11	11	11	11	11	11	11	11	11	11	11	11	11	11	11	11	11	11	11	11	11	11	11	11	11	11	11	11	11	11	11	11	11	11	11	11	11	11	11	11
Gga_rs13570119	3	49937470	22	22	22	12	12	22	22	22	22	11	22	12	11	22	22	12	22	12	12	22	22	22	22	22	22	22	22	22	22	22	22	22	22	22	22	22	22	22	22	22
Gga_rs13570288	3	50327579	11	11	11	11	11	11	11	11	11	11	11	11	11	11	11	11	11	11	11	11	12	12	11	12	12	11	11	11	11	11	11	11	11	12	11	11	11	12	12	12
Gga_rs13570386	3	50690878	22	24	24	24	44	22	22	22	24	44	24	44	24	22	24	24	24	24	24	22	44	44	24	44	44	22	22	44	24	24	24	44	44	44	24	24	24	44	44	44
Gga_rs13570447	3	50983123	22	12	22	22	12	22	22	22	22	12	22	12	12	22	22	22	12	12	22	22	22	22	22	22	22	22	22	22	22	22	22	22	22	22	22	22	22	22	22	22
Gga_rs13570600	3	51877936	12	12	12	22	11	22	22	22	12	12	12	11	12	22	12	22	12	12	22	22	11	11	12	11	11	22	22	11	12	12	12	11	11	11	12	12	12	11	11	11
Gga_rs13570667	3	52147133	12	12	12	22	11	22	22	22	12	12	12	11	12	22	12	22	12	12	22	22	12	11	11	12	12	11	11	11	12	12	12	11	12	11	12	11	11	11	11	11
Gga_rs13570721	3	52250241	11	11	11	11	11	11	11	11	11	11	11	11	11	11	11	11	11	11	11	11	11	11	11	11	11	11	11	11	11	11	11	11	11	11	11	11	11	11	11	11
Gga_rs13570794	3	52508589	22	22	22	22	22	22	22	22	22	22	22	22	22	22	22	22	22	22	22	22	12	22	22	12	11	22	22	11	12	12	12	12	12	12	12	22	22	12	12	22
Gga_rs13570803	3	52685153	11	11	11	11	11	11	11	11	11	11	11	11	11	11	11	11	11	11	11	11	12	22	22	12	11	22	22	11	12	12	12	12	12	12	12	22	22	12	12	22
Gga_rs13570846	3	52869181	12	12	12	11	22	11	12	11	22	22	22	22	12	11	12	12	12	12	12	11	11	11	11	11	11	11	11	11	11	11	11	11	11	11	11	11	11	11	11	11
Gga_rs13570902	3	53057361	12	12	12	12	22	11	12	11	22	22	22	22	12	11	12	12	12	12	12	11	12	11	11	12	22	11	11	22	12	12	12	12	12	12	12	11	11	12	12	11
Gga_rs13570913	3	53092733	12	12	12	12	11	12	12	22	11	11	11	11	11	22	12	12	12	12	11	12	11	12	22	12	11	22	22	11	12	12	12	12	12	11	12	12	12	11	11	12
Gga_rs13570951	3	53236895	22	22	22	22	22	22	22	22	22	22	22	22	22	22	22	22	22	22	22	22	44	44	24	24	44	22	22	44	24	24	24	44	44	44	24	24	24	44	44	24
Gga_rs13571046	3	53499503	12	11	12	11	12	12	11	11	12	12	12	22	22	11	12	12	11	11	22	12	22	22	22	22	22	22	22	22	22	22	22	22	22	22	22	22	22	22	22	22
Gga_rs13571182	3	54020942	12	22	22	22	12	22	22	22	22	12	12	11	12	22	22	12	22	22	11	12	11	11	11	11	11	11	11	11	11	11	11	11	11	11	11	11	11	11	11	11
Gga_rs13571267	3	54265584	12	22	22	22	12	22	12	22	12	12	11	11	12	22	22	12	22	22	11	12	12	11	12	12	11	22	22	11	12	12	22	11	22	11	22	22	22	11	11	22
Gga_rs13571413	3	54719933	11	11	11	11	11	11	11	11	11	11	11	11	11	11	11	11	11	11	11	11	12	22	12	12	22	11	11	22	22	22	11	22	11	22	12	11	11	22	22	12
Gga_rs13571424	3	54802526	22	22	22	22	22	22	22	22	22	22	22	22	22	22	22	22	22	22	22	22	12	11	12	12	12	22	22	11	11	11	22	11	22	11	12	22	22	11	11	12
Gga_rs13571506	3	55376866	0	0	0	0	0	0	0	0	0	0	0	0	0	0	0	0	0	0	0	0	0	0	0	0	0	0	0	0	0	0	0	0	0	0	0	0	0	0	0	0
Gga_rs13571523	3	55481794	22	22	22	22	22	22	22	22	22	22	22	22	22	22	22	22	22	22	22	22	22	22	22	22	22	22	22	22	22	22	22	22	22	22	22	22	22	22	22	22
Gga_rs13571525	3	55503424	22	22	22	22	22	22	22	22	22	22	22	22	22	22	22	22	22	22	22	22	22	22	22	22	22	22	22	22	22	22	22	22	22	22	22	22	22	22	22	22
Gga_rs13571530	3	55557043	22	22	22	22	22	22	22	22	22	22	22	22	22	22	22	22	22	22	22	22	22	22	24	24	24	44	44	22	22	22	24	22	24	22	22	44	44	22	22	24
Gga_rs13571551	3	55609314	22	22	22	22	22	22	22	22	22	22	22	22	22	22	22	22	22	22	22	22	22	22	24	24	24	44	44	22	22	22	24	22	24	22	22	44	44	22	22	24
Gga_rs13571602	3	55727383	11	11	11	11	11	11	11	11	11	11	11	11	11	11	11	11	11	11	11	11	12	22	12	12	12	11	11	22	22	22	11	22	11	22	12	11	11	22	22	12
Gga_rs13571609	3	55760564	22	22	22	22	22	22	22	22	22	22	22	22	22	22	22	22	22	22	22	22	24	44	24	44	44	22	22	44	44	44	22	44	22	44	24	24	24	44	44	24
Gga_rs13571772	3	56178071	12	22	22	22	12	22	12	22	12	12	12	22	12	22	22	12	22	12	12	12	12	22	12	22	22	11	11	12	22	22	11	22	11	22	12	12	12	22	22	12
Gga_rs13571915	3	56495721	24	24	44	24	22	44	24	44	24	22	24	44	24	44	44	24	44	24	24	24	22	22	22	22	22	22	22	22	22	22	22	22	22	22	22	22	22	22	22	22
Gga_rs13571960	3	56622193	11	11	11	11	11	11	11	11	11	11	11	11	11	11	11	11	11	11	11	11	11	11	11	11	11	11	11	11	11	11	11	11	11	11	11	11	11	11	11	11
Gga_rs13572147	3	57112538	24	24	44	24	22	44	44	44	44	24	44	44	24	44	44	44	44	44	44	44	22	22	22	22	22	22	22	22	22	22	22	22	22	22	22	22	22	22	22	22
Gga_rs13572159	3	57152061	24	24	22	24	44	22	22	22	22	24	22	22	24	22	22	22	22	22	22	22	44	44	44	44	44	44	44	44	44	44	44	44	44	44	44	44	44	44	44	44
Gga_rs13572173	3	57192057	44	44	44	44	44	44	44	44	44	44	44	44	44	44	44	44	44	44	44	44	44	44	44	44	44	44	44	44	44	44	44	44	44	44	44	44	44	44	44	44
Gga_rs13572231	3	57613141	44	44	44	44	44	44	44	44	44	44	44	44	44	44	44	44	44	44	44	44	44	44	44	44	44	44	44	44	44	44	44	44	44	44	44	44	44	44	44	44
Gga_rs13572352	3	58179127	22	22	22	22	22	22	22	22	22	22	22	22	22	22	22	22	22	22	22	22	12	22	22	12	12	22	22	12	22	22	12	12	12	22	12	12	12	22	22	22
Gga_rs13572370	3	58206467	11	11	11	11	11	11	11	11	11	11	11	11	11	11	11	11	11	11	11	11	11	11	11	11	11	11	11	11	11	11	11	11	11	11	11	11	11	11	11	11
Gga_rs13572752	1	2738827	11	22	12	12	11	11	12	12	11	11	12	12	12	12	22	12	12	11	12	12	22	22	12	11	11	12	11	11	12	12	22	12	11	12	11	12	12	11	11	11
Gga_rs13572840	1	2549083	11	22	12	22	11	11	22	12	12	12	22	12	12	22	22	12	22	22	12	12	22	22	12	11	11	12	11	11	12	12	12	12	11	12	11	22	22	11	11	11
Gga_rs13572919	1	2347348	11	12	12	12	11	11	12	12	12	11	11	11	11	22	22	11	11	11	12	12	22	22	12	11	11	12	11	11	12	12	12	12	11	12	11	22	22	11	11	11
Gga_rs13573030	19	406982	22	22	22	22	22	22	22	22	22	22	22	22	22	22	22	22	22	22	22	22	22	22	22	11	22	11	12	12	22	22	22	22	22	12	12	11	12	12	22	12
Gga_rs13573038	19	517857	11	11	11	11	11	11	11	11	11	11	11	11	11	11	11	11	11	11	11	11	11	11	11	22	11	22	12	12	11	11	11	11	11	12	12	22	12	12	11	12
Gga_rs13573154	19	936269	22	22	22	22	22	22	22	22	0	22	22	22	22	22	0	22	22	22	22	22	11	11	11	22	11	22	12	12	11	12	11	11	11	12	12	22	12	11	11	11
Gga_rs13573256	19	1084796	11	11	11	11	11	11	11	11	11	11	11	11	11	11	11	11	11	11	11	11	22	22	22	22	22	12	22	22	22	12	22	22	22	12	12	12	12	22	22	22
Gga_rs13573264	19	1099185	12	12	11	12	11	22	12	12	12	11	12	11	12	12	22	12	12	12	12	12	11	11	11	11	11	11	11	11	11	11	11	11	11	11	11	11	11	11	11	11
Gga_rs13573269	19	1118249	11	11	11	11	11	11	11	11	11	11	11	11	11	11	11	11	11	11	11	11	11	11	11	11	11	11	11	11	11	11	11	11	11	11	11	11	11	11	11	11
Gga_rs13573312	19	1160226	11	11	11	11	11	11	11	11	11	11	11	11	11	11	11	11	11	11	11	11	12	12	11	22	11	12	12	12	12	11	12	12	12	11	12	12	11	12	11	12
Gga_rs13573468	19	1527100	11	12	11	12	11	12	12	12	12	11	11	12	12	12	12	12	12	11	11	11	12	11	11	12	11	12	12	12	12	22	12	11	22	11	11	11	12	11	11	11
Gga_rs13573497	19	1626554	22	12	22	12	22	22	22	22	22	22	22	12	12	22	22	12	22	22	22	22	22	22	22	22	22	22	22	22	22	22	22	22	22	22	22	22	22	22	22	22
Gga_rs13573524	19	1728399	22	11	22	11	22	12	12	11	12	22	12	12	11	12	11	12	22	12	22	12	12	12	22	12	12	22	22	12	11	11	22	11	11	12	12	12	12	12	12	12
Gga_rs13573582	19	1857301	22	22	22	12	22	22	12	11	12	22	12	22	12	12	12	22	22	12	22	12	22	22	22	22	22	22	22	12	22	22	22	12	22	22	12	22	12	22	12	22
Gga_rs13573677	19	2023577	11	11	11	11	11	11	11	11	11	11	11	11	11	11	11	11	11	11	11	11	22	22	22	12	22	12	22	22	12	22	22	22	22	22	12	12	22	22	22	12
Gga_rs13573688	19	2032036	11	11	11	11	11	11	11	11	11	11	11	11	11	11	11	11	11	11	11	11	22	22	22	12	22	12	22	22	12	22	22	22	22	22	12	12	22	22	22	12
Gga_rs13573716	19	2100341	11	11	11	11	11	11	11	11	11	11	11	11	11	11	11	11	11	11	11	11	11	11	11	11	11	11	11	11	11	11	11	11	11	11	11	11	11	11	11	11
Gga_rs13573730	19	2125870	11	12	22	22	12	22	12	22	12	12	22	12	22	12	12	12	12	22	12	22	11	11	11	11	11	11	11	11	11	11	11	11	11	11	11	11	11	11	11	11
Gga_rs13573766	19	2232124	22	22	22	22	22	22	22	22	22	22	22	22	22	22	22	22	22	22	22	22	12	12	11	22	11	12	12	11	12	11	11	11	11	12	22	12	12	11	12	12
Gga_rs13573778	19	2260952	22	22	22	22	22	22	22	22	22	22	22	22	22	22	22	22	22	22	22	22	22	22	22	22	22	22	22	22	22	22	22	22	22	22	22	22	22	22	22	22
Gga_rs13573780	19	2274071	11	22	22	22	12	22	12	22	12	12	22	12	22	12	22	12	12	22	12	22	12	12	22	11	22	22	12	22	12	22	22	22	22	12	11	12	12	22	12	12
Gga_rs13573868	19	2461515	0	11	11	11	12	11	12	11	12	12	11	12	11	12	11	12	12	11	12	11	22	22	22	22	22	22	22	22	22	22	22	22	22	22	22	22	22	22	22	22
Gga_rs13573870	19	2470135	12	11	11	11	11	11	11	11	11	11	11	11	11	12	11	11	11	11	11	11	12	12	22	11	22	22	12	22	12	22	22	22	22	12	11	12	12	22	12	12
Gga_rs13573938	19	2623894	22	12	11	12	22	22	22	12	22	12	12	12	12	11	12	22	22	11	22	12	22	22	22	12	22	22	12	22	22	22	22	22	22	12	22	12	12	22	12	22
Gga_rs13573949	19	2653749	24	22	22	22	24	22	24	22	24	24	22	24	22	22	22	24	24	22	24	22	22	22	22	22	22	22	22	22	24	22	22	22	22	22	44	22	22	22	22	22
Gga_rs13573961	19	2704949	11	11	11	11	11	11	11	11	11	11	11	11	11	11	11	11	11	11	11	11	11	11	11	11	11	11	11	11	11	11	11	11	11	11	11	11	11	11	11	11
Gga_rs13573982	19	2764606	11	11	11	11	11	11	11	11	11	11	11	11	11	11	11	11	11	11	11	11	22	22	22	12	22	22	12	12	12	22	22	12	22	22	11	12	22	22	12	22
Gga_rs13574013	19	2814309	24	22	22	22	24	22	22	24	24	22	22	22	22	24	22	22	22	22	24	22	22	22	22	22	22	22	22	22	22	22	22	22	22	22	22	22	22	22	22	22
Gga_rs13574028	19	2819808	24	24	44	24	22	22	24	24	24	44	24	44	24	24	24	24	24	44	24	24	44	44	44	44	44	44	44	44	44	44	44	44	44	44	44	44	44	44	44	44
Gga_rs13574141	19	3099430	22	12	22	12	12	12	12	22	22	22	12	22	12	22	12	12	12	22	22	12	22	22	22	22	22	22	22	22	22	22	22	22	22	22	22	22	22	22	22	22
Gga_rs13574144	19	3116586	12	12	11	12	22	11	12	12	12	11	11	11	12	12	12	12	12	11	12	12	11	11	11	11	11	11	11	11	11	11	11	11	11	11	11	11	11	11	11	11
Gga_rs13574154	19	3149304	22	24	44	24	22	24	22	24	22	24	24	24	24	24	24	22	22	44	22	24	22	22	22	22	22	22	22	22	22	22	22	22	22	22	22	22	22	22	22	22
Gga_rs13574186	19	3210809	12	11	11	11	11	12	12	11	12	12	12	12	11	11	11	12	12	11	12	11	22	22	22	22	22	22	22	22	22	22	22	22	22	22	22	22	22	22	22	22
Gga_rs13574256	19	3366266	22	22	22	22	22	22	22	22	22	22	22	22	22	22	22	22	22	22	22	22	11	11	11	11	11	11	11	12	12	11	11	12	11	11	22	11	11	11	11	11
Gga_rs13574313	19	3489833	11	22	22	22	22	12	12	12	11	12	12	12	22	12	22	12	12	22	11	22	22	22	22	22	22	22	22	22	22	22	22	22	22	22	22	22	22	22	22	22
Gga_rs13574331	19	3507576	22	11	11	12	11	12	12	12	22	12	12	12	11	12	11	12	22	11	22	11	22	22	22	22	22	22	22	22	22	22	22	22	22	22	22	22	22	22	22	22
Gga_rs13574341	19	3514679	22	22	22	22	22	22	22	22	22	22	22	22	22	22	22	22	22	22	22	22	11	11	11	11	11	11	11	12	12	11	11	12	11	11	22	11	11	11	11	11
Gga_rs13574378	19	3594188	22	22	22	22	22	22	22	22	22	22	22	22	22	22	22	22	22	22	22	22	12	12	22	12	22	22	12	12	12	12	22	12	12	22	11	12	22	22	12	22
Gga_rs13574473	19	3835413	22	11	11	11	11	11	12	12	22	12	12	12	11	12	11	12	12	11	22	11	11	11	22	12	22	22	12	12	11	11	22	12	11	12	11	12	22	22	12	22
Gga_rs13574492	19	3889166	44	24	44	44	24	44	44	44	44	44	44	44	44	44	24	44	44	44	44	44	44	44	44	44	44	44	44	44	44	44	44	44	44	44	44	44	44	44	44	44
Gga_rs13574589	19	4086933	11	11	11	11	11	11	11	11	11	11	11	11	11	11	11	11	11	11	11	11	11	11	11	11	11	11	11	11	11	11	11	11	11	11	11	11	11	11	11	11
Gga_rs13574609	19	4170688	11	11	11	11	11	11	11	11	11	11	11	11	11	11	11	11	11	11	11	11	22	22	22	22	22	22	22	22	22	22	22	22	22	22	22	22	22	22	22	22
Gga_rs13574734	19	4516127	22	22	22	22	22	22	22	22	22	22	22	22	22	22	22	22	22	22	22	22	11	11	11	11	11	11	11	11	11	11	11	11	11	11	11	11	11	11	11	11
Gga_rs13574949	19	5282060	22	22	12	12	22	12	22	11	12	12	11	12	12	11	12	22	12	12	22	12	11	11	11	11	11	11	11	11	11	11	11	11	11	11	11	11	11	11	11	11
Gga_rs13574963	19	5300550	11	11	11	12	11	11	11	22	12	12	22	11	11	12	11	11	12	11	11	11	11	11	11	11	11	11	11	11	11	11	11	11	11	11	11	11	11	11	11	11
Gga_rs13575011	19	5441469	44	44	44	24	44	44	44	22	24	24	22	44	44	22	24	44	24	44	44	44	44	44	44	44	44	44	44	44	44	44	44	44	44	44	44	44	44	44	44	44
Gga_rs13575015	19	5495795	22	22	22	12	22	22	22	11	12	12	11	22	22	11	12	22	12	22	22	22	11	11	11	11	11	11	11	11	11	11	11	11	11	11	11	11	11	11	11	11
Gga_rs13575159	19	6056791	44	44	44	44	44	44	44	44	44	44	44	44	44	44	44	44	44	44	44	44	22	22	22	22	22	22	22	22	22	22	22	22	22	22	44	24	24	22	22	22
Gga_rs13575239	19	6210171	22	22	22	22	22	22	22	22	22	22	22	22	22	22	22	22	22	22	22	22	11	11	11	11	11	11	11	11	11	11	11	11	11	11	22	12	12	11	11	11
Gga_rs13575268	19	6302355	22	22	22	22	22	22	22	22	22	22	22	22	22	22	22	22	22	22	22	22	22	22	22	22	22	22	22	22	22	22	22	22	22	22	22	22	22	22	22	22
Gga_rs13575310	19	6411301	12	11	12	11	12	12	12	12	12	12	11	11	12	22	12	12	12	12	12	12	22	22	22	22	22	22	22	22	22	22	22	22	22	22	22	22	22	22	22	22
Gga_rs13575330	19	6458054	12	11	12	11	12	12	12	12	12	12	11	11	12	22	12	12	12	12	12	12	22	22	22	22	22	22	22	22	22	22	22	22	22	22	22	22	22	22	22	22
Gga_rs13575374	19	6519795	22	22	22	22	22	22	22	22	22	22	22	22	22	22	22	22	22	22	22	22	22	22	22	22	22	22	22	22	22	22	22	22	22	22	22	22	22	22	22	22
Gga_rs13575427	19	6593187	22	22	22	22	22	22	22	22	22	22	22	22	22	22	22	22	22	22	22	22	22	22	22	22	22	22	22	22	22	22	22	22	22	22	22	22	22	22	22	22
Gga_rs13575428	19	6595956	22	22	22	22	22	22	22	22	22	22	22	22	22	22	22	22	22	22	22	22	22	22	22	22	22	22	22	22	22	22	22	22	22	22	22	22	22	22	22	22
Gga_rs13575512	19	6921959	22	22	22	22	22	22	22	22	22	22	22	22	22	22	22	22	22	22	22	22	22	22	22	22	22	22	22	22	22	22	22	22	22	22	22	22	22	22	22	22
Gga_rs13575592	19	7179911	12	11	11	11	12	11	11	12	12	11	11	11	11	12	12	12	11	11	11	11	22	22	12	12	22	12	22	22	22	22	12	12	22	12	22	22	12	22	22	22
Gga_rs13575665	19	7379134	22	22	22	22	22	22	22	22	22	22	22	22	22	22	22	22	22	22	22	22	22	22	22	22	22	22	22	22	22	22	22	22	22	22	12	22	22	22	22	22
Gga_rs13575701	19	7511285	22	22	22	22	22	22	22	22	22	22	22	22	22	22	22	22	22	22	22	22	22	22	22	22	22	22	22	22	22	22	22	22	22	22	22	22	22	22	22	22
Gga_rs13575720	19	7530060	12	22	22	22	22	22	22	12	12	22	22	22	22	12	11	12	22	22	22	22	11	11	22	12	11	22	22	11	11	11	12	12	11	12	11	11	12	12	22	12
Gga_rs13575722	19	7530150	22	22	22	22	22	22	22	22	22	22	22	22	22	22	22	22	22	22	22	22	22	22	22	22	22	22	22	22	22	22	22	22	22	22	22	22	22	22	22	22
Gga_rs13575816	19	7985991	11	11	12	12	11	11	12	11	11	11	11	11	12	12	11	11	11	11	12	12	11	11	11	11	11	11	11	11	11	11	11	11	11	11	11	11	11	11	11	11
Gga_rs13575868	19	8188185	11	11	11	11	11	11	11	11	11	11	11	11	11	11	11	11	11	11	11	11	11	11	11	11	11	11	11	11	11	11	11	11	11	11	11	11	11	11	11	11
Gga_rs13575891	19	8223562	12	12	11	12	12	22	12	12	12	22	22	12	11	11	11	12	22	12	12	12	11	11	22	12	12	22	22	11	11	11	22	12	11	11	12	22	12	12	22	12
Gga_rs13575934	19	8355315	44	44	44	44	44	44	44	44	44	44	44	44	44	44	44	44	44	44	44	44	44	44	44	44	44	44	44	44	44	44	44	44	44	44	44	44	44	44	44	44
Gga_rs13575978	19	8466349	24	24	24	44	24	44	44	24	24	44	44	24	24	44	24	24	44	24	44	44	22	22	44	24	24	44	44	22	22	22	44	24	22	24	24	44	24	24	44	24
Gga_rs13576030	19	8849138	22	22	22	22	22	22	22	22	22	22	22	22	22	22	22	22	22	22	22	22	22	22	22	22	22	22	22	22	22	22	22	22	22	22	22	22	22	22	22	22
Gga_rs13576032	19	8888239	22	22	22	22	22	22	22	22	22	22	22	22	22	22	22	22	22	22	22	22	22	22	22	22	22	22	22	22	22	22	22	22	22	22	22	22	22	22	22	22
Gga_rs13576055	19	9002666	22	22	22	22	22	22	22	22	22	22	22	22	22	22	22	22	22	22	22	22	22	22	22	22	22	22	22	22	22	22	22	22	22	22	22	22	22	22	22	22
Gga_rs13576057	19	9018028	24	24	44	24	24	22	24	24	24	22	22	24	44	24	24	24	22	24	24	24	44	44	22	24	24	22	22	44	24	44	22	24	44	24	24	22	24	24	22	24
Gga_rs13576070	19	9265157	22	22	22	22	22	22	22	22	22	22	22	22	22	22	22	22	22	22	22	22	22	22	22	22	22	22	22	22	22	22	22	22	22	22	22	22	22	22	22	22
Gga_rs13576098	19	9386997	22	22	12	12	22	22	12	22	22	22	22	22	12	12	22	22	22	22	12	12	12	12	22	22	22	22	22	22	12	12	22	22	12	12	22	22	12	22	22	22
Gga_rs13576116	19	9576025	11	11	11	11	11	11	11	11	11	11	11	11	11	11	11	11	11	11	11	11	11	11	11	11	11	11	11	11	11	11	11	11	11	11	11	11	11	11	11	11
Gga_rs13576186	4	21655809	11	11	11	11	11	11	11	11	11	11	11	11	11	11	11	11	11	11	11	11	22	22	11	11	11	12	11	12	12	12	12	11	22	11	11	12	12	12	11	11
Gga_rs13576289	4	22185103	22	22	22	22	22	22	22	22	22	22	22	22	22	22	22	22	22	22	22	22	22	22	22	22	22	22	22	22	22	22	22	22	22	22	22	22	22	22	22	22
Gga_rs13576297	4	22236490	11	11	11	11	11	11	11	11	11	11	11	11	11	11	11	11	11	11	11	11	11	11	11	11	11	11	11	11	11	11	11	11	11	11	11	11	11	11	11	11
Gga_rs13576313	4	22326289	22	22	22	22	22	22	22	22	22	22	22	22	22	22	22	22	22	22	22	22	22	22	22	22	22	22	22	22	22	22	22	22	22	22	22	22	22	22	22	22
Gga_rs13576315	4	22336380	11	11	11	11	11	11	11	11	11	11	11	11	11	11	11	11	11	11	11	11	22	22	22	12	12	12	12	12	22	22	22	12	22	12	22	12	22	22	12	22
Gga_rs13576379	4	22610915	22	22	22	22	22	22	22	22	22	22	22	22	22	22	22	22	22	22	22	22	44	44	22	22	22	24	22	24	24	24	24	22	44	22	22	24	24	24	22	22
Gga_rs13576401	4	22827315	22	22	22	22	22	22	22	22	22	22	22	22	22	22	22	22	22	22	22	22	22	22	11	12	12	22	12	22	12	12	12	12	22	12	11	22	12	12	12	11
Gga_rs13576700	4	24409089	12	11	11	11	11	11	11	11	11	11	11	11	11	11	11	11	11	11	11	11	12	11	11	12	12	22	12	11	11	11	11	12	11	0	11	0	11	12	12	12
Gga_rs13576743	4	24551738	11	11	11	11	11	11	11	11	11	11	11	11	11	11	11	11	11	11	11	11	11	12	12	11	12	11	11	12	12	12	12	12	11	12	22	11	12	12	11	11
Gga_rs13576804	4	24838229	22	22	22	22	22	22	22	22	22	22	22	22	22	22	22	22	22	22	22	22	12	11	11	12	12	22	22	12	11	11	11	12	11	12	11	12	11	12	12	12
Gga_rs13576857	4	25184441	12	12	11	12	11	11	11	11	11	11	12	12	12	11	12	12	11	12	11	12	22	22	22	22	22	22	22	22	22	22	22	22	22	22	22	22	22	22	22	22
Gga_rs13576865	4	25230815	12	12	22	12	22	22	22	22	22	22	12	12	12	22	12	12	22	12	22	12	12	12	12	11	12	12	11	12	12	12	12	11	12	12	22	11	12	12	11	11
Gga_rs13577040	4	25684043	12	12	22	12	22	22	22	12	22	22	12	12	12	22	12	22	22	12	22	12	12	12	12	11	12	12	11	12	12	12	12	11	12	12	22	11	12	12	11	11
Gga_rs13577063	4	25719419	22	22	24	24	24	24	24	22	44	24	24	24	24	24	24	24	24	22	44	44	24	24	24	44	24	24	44	24	24	24	24	44	24	24	22	44	24	24	44	44
Gga_rs13577145	4	25894088	11	11	12	12	12	12	12	11	22	12	12	12	12	12	12	12	12	11	22	12	12	12	12	11	12	12	11	12	12	12	12	11	12	12	22	11	12	12	11	11
Gga_rs13577213	4	26002510	22	22	24	24	24	24	24	22	44	24	24	24	24	24	24	24	24	22	44	24	22	22	22	22	22	22	22	22	22	22	22	22	22	22	22	22	22	22	22	22
Gga_rs13577289	4	26180712	22	0	0	0	0	0	0	12	0	0	0	0	0	0	0	0	0	0	0	0	22	22	22	11	22	22	0	22	22	22	22	12	22	22	22	0	22	22	0	0
Gga_rs13577624	4	26740058	44	44	44	44	44	44	44	44	44	44	44	44	44	44	44	44	44	44	44	44	44	44	44	44	44	44	44	44	44	44	44	44	44	44	44	44	44	44	44	44
Gga_rs13577700	4	27425888	44	44	44	44	44	44	44	44	44	44	44	44	44	44	44	44	44	44	44	44	44	44	44	44	44	44	44	44	44	44	44	44	44	44	44	44	44	44	44	44
Gga_rs13577739	4	27875393	11	11	11	11	11	11	11	11	11	11	11	11	11	11	11	11	11	11	11	11	11	11	11	11	11	11	11	11	11	11	11	11	11	11	11	11	11	11	11	11
Gga_rs13577759	4	27996844	11	11	11	11	11	11	11	11	11	11	11	11	11	11	11	11	11	11	11	11	11	11	12	11	12	11	11	11	11	11	12	11	11	11	11	11	11	11	12	11
Gga_rs13577789	4	28041952	22	22	22	22	22	22	22	22	22	22	22	22	22	22	22	22	22	22	22	22	11	11	12	11	12	11	11	11	11	11	12	11	11	11	11	11	11	11	12	11
Gga_rs13577822	4	28182784	22	22	22	22	22	22	22	22	22	22	22	22	22	22	22	22	22	22	22	22	22	22	22	22	22	22	22	22	22	22	22	22	22	22	22	22	22	22	22	22
Gga_rs13577889	4	28778731	0	0	0	0	0	0	0	0	0	0	0	0	0	0	0	0	0	0	0	0	0	0	0	0	0	0	0	0	0	0	0	0	0	0	0	0	0	0	0	0
Gga_rs13577901	4	28830763	12	11	12	12	22	12	12	12	22	12	12	12	12	12	12	12	12	11	12	22	11	11	11	11	11	11	11	11	11	11	11	11	11	11	11	11	11	11	11	11
Gga_rs13577936	4	29062277	24	22	24	24	44	24	24	24	44	24	24	24	24	24	24	24	24	22	24	44	44	44	44	44	44	44	44	44	44	44	44	44	44	44	44	44	44	44	44	44
Gga_rs13578009	4	29571005	11	11	11	11	11	11	11	11	11	11	11	11	11	11	11	11	11	11	11	11	22	22	12	22	12	22	22	22	22	22	12	22	22	22	22	22	22	22	12	22
Gga_rs13578049	4	29849921	11	11	11	11	11	11	11	11	11	11	11	11	11	11	11	11	11	11	11	11	11	11	11	12	22	12	22	11	11	11	11	11	11	12	11	12	11	11	12	11
Gga_rs13578132	4	30157045	12	22	22	22	11	12	12	12	11	12	12	12	12	22	12	12	12	22	22	11	22	22	22	22	22	22	22	22	22	22	22	22	22	22	22	22	22	22	22	22
Gga_rs13578265	4	30410610	22	22	22	22	11	12	12	12	11	12	12	12	12	22	12	12	12	22	22	22	22	22	22	22	22	22	22	22	22	22	22	22	22	22	22	22	22	22	22	22
Gga_rs13578284	4	30433458	11	11	11	11	11	11	11	11	11	11	11	11	11	11	11	11	11	11	11	11	22	22	11	22	12	22	22	12	22	22	12	12	22	22	22	22	12	11	12	12
Gga_rs13578312	4	30484407	22	22	22	22	22	22	22	22	22	22	22	22	22	22	22	22	22	22	22	22	11	11	12	11	11	11	11	11	11	11	11	11	11	11	11	11	12	12	11	12
Gga_rs13578370	4	30638226	44	44	44	44	44	44	44	44	44	44	44	44	44	44	44	44	44	44	44	44	44	24	22	24	22	22	22	22	24	24	24	22	24	24	24	24	24	22	24	24
Gga_rs13578558	6	23723241	22	22	12	12	12	22	22	22	12	22	12	22	22	22	22	22	22	12	22	22	12	12	11	22	22	12	11	22	11	11	11	12	12	12	22	12	11	12	22	22
Gga_rs13578684	6	24076809	11	11	11	11	11	11	11	11	11	11	11	11	11	11	11	11	11	11	11	11	12	12	22	11	11	12	22	11	22	22	22	12	12	12	11	12	22	12	12	12
Gga_rs13578861	6	24665189	11	11	11	11	11	11	11	11	11	11	11	11	11	11	11	11	11	11	11	11	11	11	11	11	11	11	11	11	11	11	11	11	11	11	11	11	11	11	11	11
Gga_rs13579010	6	24975643	22	22	12	12	12	12	22	12	22	22	11	12	12	22	11	12	12	22	12	22	11	11	11	11	11	11	11	11	11	11	11	11	11	11	11	11	11	11	11	11
Gga_rs13579026	6	25035330	22	22	22	22	22	22	22	22	22	22	22	22	22	22	22	22	22	22	22	22	12	12	11	22	22	12	11	22	11	12	11	12	22	12	22	12	12	12	12	12
Gga_rs13579071	6	25160689	12	12	11	11	11	12	11	12	11	11	12	12	12	22	11	11	11	11	11	12	11	11	11	11	11	11	11	11	11	11	11	11	11	11	11	11	11	11	11	11
Gga_rs13579089	6	25191737	11	11	12	12	12	12	11	12	11	11	11	12	12	11	12	12	12	11	12	11	12	12	11	22	22	12	11	22	11	12	11	12	22	12	22	12	12	12	12	12
Gga_rs13579112	6	25233998	24	24	24	24	24	44	22	44	22	22	24	44	44	44	24	24	24	22	24	24	24	24	22	44	44	44	24	44	22	44	24	24	44	44	44	44	44	44	24	44
Gga_rs13579121	6	25261551	11	11	11	11	11	11	11	11	11	11	11	11	11	11	11	11	11	11	11	11	11	11	11	11	11	11	11	11	11	11	11	11	11	11	11	11	11	11	11	11
Gga_rs13579150	6	25338944	12	12	12	12	12	11	22	11	22	22	12	11	11	11	12	12	12	22	12	12	12	12	22	11	11	11	12	11	12	11	12	11	11	11	11	11	11	11	12	11
Gga_rs13579284	6	25703437	12	12	12	12	22	22	11	22	11	11	22	22	22	22	22	12	12	11	12	12	22	22	22	22	22	22	22	22	22	22	22	22	22	22	22	22	22	22	22	22
Gga_rs13579405	6	26140788	11	11	11	11	11	11	11	11	11	11	11	11	11	11	11	11	11	11	11	11	11	11	11	11	11	11	11	11	11	11	11	11	11	11	11	11	11	11	11	11
Gga_rs13579413	6	26192279	22	22	22	22	12	22	22	22	22	22	12	22	22	22	12	22	22	22	22	22	12	12	12	22	22	12	12	22	12	12	11	22	22	12	11	12	12	12	22	12
Gga_rs13579423	6	26245218	24	24	44	44	44	24	44	24	44	44	44	24	24	22	44	44	44	44	44	24	44	44	44	44	44	44	44	44	44	44	44	44	44	44	44	44	44	44	44	44
Gga_rs13579438	6	26309281	22	22	22	22	22	22	22	22	22	22	22	22	22	22	22	22	22	22	22	22	22	22	22	22	22	22	22	22	22	22	22	22	22	22	22	22	22	22	22	22
Gga_rs13579440	6	26322407	12	12	22	22	12	12	22	12	22	22	12	12	12	11	12	22	22	22	22	12	12	12	12	22	22	12	12	22	12	12	11	22	22	12	11	12	12	12	22	12
Gga_rs13579812	6	27089937	22	22	22	22	22	22	22	22	22	22	22	22	22	22	22	22	22	22	22	22	22	22	22	22	22	22	22	22	22	22	22	22	22	22	22	22	22	22	22	22
Gga_rs13579892	6	27232606	11	11	11	11	11	11	11	11	11	11	11	11	11	11	11	11	11	11	11	11	11	11	11	11	11	11	11	11	11	11	11	11	11	11	11	11	11	11	11	11
Gga_rs13580084	6	27638359	22	12	22	12	12	22	22	22	22	22	12	22	22	22	12	22	22	22	22	22	11	11	11	11	11	11	11	11	11	11	11	11	11	11	11	11	11	11	11	11
Gga_rs13580315	6	28077808	12	12	22	12	12	11	11	11	12	22	12	11	12	11	11	12	22	12	11	12	12	12	12	12	11	12	12	12	12	12	22	11	11	22	22	12	12	12	11	12
Gga_rs13580425	6	28316362	11	11	11	11	11	11	11	11	11	11	11	11	11	11	11	11	11	11	11	11	11	11	11	11	11	11	11	11	11	11	11	11	11	11	11	11	11	11	11	11
Gga_rs13580466	6	28392720	22	22	22	24	22	22	22	22	22	22	22	22	22	22	22	22	22	22	22	22	24	24	24	24	44	44	44	24	24	44	24	44	44	24	44	44	24	44	44	44
Gga_rs13580482	6	28448185	22	22	22	22	22	22	22	22	22	22	22	22	22	22	22	22	22	22	22	22	22	22	22	22	22	22	22	22	22	22	22	22	22	22	22	22	22	22	22	22
Gga_rs13580572	6	28740314	44	44	44	44	44	44	44	44	44	44	44	44	44	44	44	44	44	44	44	44	44	44	44	44	44	44	44	44	44	44	44	44	44	44	44	44	44	44	44	44
Gga_rs13580672	6	28964185	22	22	22	22	22	22	22	22	22	22	22	22	22	22	22	22	22	22	22	22	22	22	22	22	22	22	22	22	22	22	22	22	22	22	22	22	22	22	22	22
Gga_rs13580680	6	28994971	11	12	11	12	11	11	11	11	11	11	12	11	11	11	11	11	11	12	11	11	22	12	11	12	11	12	11	12	11	22	11	11	12	12	22	12	12	12	11	12
Gga_rs13580784	6	29232802	12	12	22	12	12	11	12	11	12	22	12	12	12	11	12	12	22	12	12	12	12	11	11	11	11	12	11	11	11	12	11	11	11	11	22	11	11	12	11	12
Gga_rs13581067	6	29809178	22	22	22	22	22	22	22	22	22	22	22	22	22	22	22	22	22	22	22	22	22	22	22	22	22	22	22	22	22	22	22	22	22	22	22	22	22	22	22	22
Gga_rs13581180	6	30056092	11	11	11	11	11	11	11	11	11	11	12	11	11	11	12	11	11	11	11	11	11	11	11	11	11	11	11	11	11	11	11	11	11	11	11	11	11	11	11	11
Gga_rs13581265	6	30195383	22	22	22	22	22	22	22	22	22	22	12	22	22	22	12	22	22	22	22	22	22	22	22	22	22	22	22	22	22	22	22	22	22	22	22	22	22	22	22	22
Gga_rs13581272	6	30265637	44	44	44	44	44	44	44	44	44	44	44	44	44	44	44	44	44	44	44	44	44	44	44	44	44	44	44	44	44	44	44	44	44	44	44	44	44	44	44	44
Gga_rs13581299	6	30319077	11	11	11	11	11	11	11	11	11	11	12	11	11	11	12	11	11	11	11	11	11	11	11	11	11	11	11	11	11	11	11	11	11	11	11	11	11	11	11	11
Gga_rs13581349	6	30461122	11	11	11	11	11	11	11	11	11	11	11	11	11	11	11	11	11	11	11	11	11	11	11	11	11	11	11	11	11	11	11	11	11	11	11	11	11	11	11	11
Gga_rs13581531	6	30891303	11	11	11	11	11	11	11	11	11	11	11	11	11	11	11	11	11	11	11	11	11	11	11	11	11	11	11	11	11	11	11	11	11	11	11	11	11	11	11	11
Gga_rs13581840	6	31554640	11	11	11	11	11	11	11	11	11	11	11	11	11	11	11	11	11	11	11	11	11	11	11	11	11	11	11	11	11	11	11	11	11	11	11	11	11	11	11	11
Gga_rs13582029	6	31942792	22	22	22	22	22	22	22	22	22	22	22	22	22	22	22	22	22	22	22	22	22	22	22	12	12	11	22	12	22	22	12	12	12	22	11	12	12	12	22	12
Gga_rs13582156	6	32326847	22	22	22	22	22	22	22	22	22	22	22	22	22	22	22	22	22	22	22	22	11	11	11	11	11	11	11	11	11	11	11	11	11	11	11	11	11	11	11	11
Gga_rs13582250	6	32533613	22	22	22	22	22	22	22	22	22	22	22	22	22	22	22	22	22	22	22	22	11	11	11	11	11	12	12	11	11	11	12	11	11	11	11	11	11	11	11	11
Gga_rs13582334	6	32637188	0	0	0	0	0	0	0	0	0	0	0	0	0	0	0	0	0	0	0	0	0	0	0	0	0	0	0	0	0	0	0	0	0	0	0	0	0	0	0	0
Gga_rs13582405	6	32904266	11	11	11	11	11	11	11	11	11	11	11	11	11	11	11	11	11	11	11	11	22	22	12	12	12	12	22	12	12	12	12	11	12	22	12	22	22	12	22	12
Gga_rs13582527	1	81978520	22	22	22	22	12	12	22	22	22	22	22	22	22	22	22	22	12	22	22	22	11	11	11	11	11	11	11	11	11	11	11	11	11	11	11	12	12	11	11	11
Gga_rs13582657	1	82783171	22	12	22	12	22	22	22	12	12	12	12	22	22	22	22	22	22	22	22	22	22	22	12	12	11	22	22	22	12	12	22	12	12	12	12	22	22	12	22	12
Gga_rs13582852	1	83466771	22	22	22	22	22	22	22	22	22	22	22	22	22	22	22	22	22	22	22	22	12	12	22	12	12	11	11	11	11	11	12	11	11	12	11	11	11	11	11	11
Gga_rs13582913	1	83699735	22	22	24	22	24	22	24	44	22	22	22	24	44	24	22	22	24	22	22	22	22	22	22	44	44	44	44	44	44	44	24	24	24	44	24	44	44	44	24	44
Gga_rs13583076	1	84028693	22	22	22	22	12	22	22	12	22	22	22	22	22	22	22	22	12	22	22	22	12	12	12	12	12	11	11	11	11	11	12	11	12	12	12	11	11	11	11	11
Gga_rs13583187	1	84192325	22	22	12	22	22	22	22	22	12	22	22	22	22	12	22	22	22	22	22	22	11	11	11	11	11	11	11	11	11	11	11	11	11	11	11	11	11	11	11	11
Gga_rs13583662	1	85326402	22	12	12	12	12	11	22	22	22	12	11	12	12	11	12	11	12	11	12	22	12	12	12	11	11	11	11	12	11	11	12	11	11	11	11	11	11	22	11	12
Gga_rs13583693	1	85436221	22	22	22	22	22	22	22	22	22	22	22	22	22	22	22	22	22	22	22	22	12	12	12	11	12	22	22	12	12	12	12	12	22	22	12	22	22	11	22	12
Gga_rs13583728	1	85503188	22	22	22	22	22	22	22	22	22	22	22	22	22	22	22	22	22	22	22	22	22	22	22	22	22	22	22	22	22	22	22	22	22	22	22	22	22	22	22	22
Gga_rs13583746	1	85528787	44	44	44	44	44	44	44	44	44	44	44	44	44	44	44	44	44	44	44	44	44	44	44	44	44	44	44	44	44	44	44	44	44	44	44	44	44	44	44	44
Gga_rs13583757	1	85541478	22	22	22	22	22	22	22	22	22	22	22	22	22	22	22	22	22	22	22	22	12	12	12	11	12	22	22	12	12	12	12	12	22	22	12	22	22	11	22	12
Gga_rs13583812	1	85722939	22	22	22	12	22	11	22	22	22	22	22	22	22	12	22	22	22	22	22	22	22	22	22	22	22	22	22	22	22	22	22	22	22	22	22	22	22	22	22	22
Gga_rs13583884	1	85818246	11	11	11	11	11	11	11	11	11	11	11	11	11	11	11	11	11	11	11	11	11	11	11	11	11	11	11	11	11	11	11	11	11	11	11	11	11	11	11	11
Gga_rs13583913	1	85855753	11	11	11	12	11	22	11	11	11	11	11	11	11	12	11	11	11	12	11	11	11	11	11	11	11	11	11	11	11	11	11	11	11	11	11	11	11	11	11	11
Gga_rs13583931	1	85971026	11	12	11	12	11	11	11	11	11	12	11	11	11	11	11	11	11	11	11	11	22	22	22	22	22	12	12	12	22	22	12	22	22	12	22	12	22	12	22	22
Gga_rs13584087	25	876058	22	22	22	22	12	22	22	22	22	22	12	22	12	12	12	12	12	22	12	22	12	11	12	22	22	22	22	11	11	12	12	11	12	11	12	12	22	22	22	12
Gga_rs13584088	25	875824	11	11	11	11	11	11	11	11	11	11	11	11	11	11	11	11	11	11	11	11	11	11	11	11	11	11	11	11	11	11	11	11	11	11	11	11	11	11	11	11
Gga_rs13584092	25	803130	11	11	11	11	11	11	11	11	11	11	12	11	11	12	12	12	11	11	11	11	11	11	11	11	11	11	11	11	11	11	11	11	11	11	11	11	11	11	11	11
Gga_rs13584167	5	29861504	22	22	22	22	22	22	22	22	22	22	22	22	22	12	22	22	22	22	22	22	11	11	11	11	11	11	11	11	11	11	11	11	11	11	11	11	11	11	11	11
Gga_rs13584236	5	29985962	12	11	22	11	12	12	12	12	22	11	22	11	11	12	12	12	12	12	22	12	12	22	11	12	12	11	11	12	11	12	12	22	22	12	11	12	12	12	11	11
Gga_rs13584255	5	30013091	12	11	22	11	12	12	12	12	12	11	22	11	11	12	12	12	12	12	12	12	12	22	11	12	12	11	11	12	11	12	12	22	22	12	11	12	12	12	11	11
Gga_rs13584381	5	30283856	12	11	22	11	12	12	12	12	12	11	22	11	12	12	12	12	12	12	11	12	12	22	11	12	12	12	12	22	11	12	12	22	22	12	11	11	11	12	11	11
Gga_rs13584562	5	30656377	12	11	22	11	12	12	12	12	12	11	22	11	12	12	12	12	12	12	11	12	12	22	11	22	22	12	12	22	11	12	12	22	12	22	11	11	11	12	12	12
Gga_rs13584568	5	30698365	12	11	11	11	12	12	12	12	12	11	12	11	12	12	12	11	11	12	11	12	22	22	22	22	22	22	22	22	22	22	22	22	22	22	22	22	22	22	22	22
Gga_rs13584664	5	31021031	22	22	22	22	12	12	22	22	12	22	12	22	22	22	22	22	22	22	11	22	22	12	22	12	12	11	12	12	22	12	12	11	12	12	22	22	22	12	22	22
Gga_rs13585029	5	31794527	11	11	11	11	11	11	11	11	11	11	11	11	11	11	11	11	11	11	11	11	11	11	12	12	12	11	12	11	11	11	11	11	11	12	11	11	12	12	12	22
Gga_rs13585311	5	33459435	22	22	22	22	22	22	22	22	22	22	22	22	22	22	22	22	22	22	22	22	22	22	12	12	11	22	12	22	22	22	22	22	22	12	22	22	12	12	12	11
Gga_rs13585377	5	34010593	22	22	22	22	22	22	22	22	22	22	22	22	22	22	22	22	22	22	22	22	22	22	22	22	22	22	22	22	22	22	22	22	22	22	22	22	22	22	22	22
Gga_rs13585384	5	34167701	12	22	22	22	12	12	22	22	12	22	12	22	12	22	22	22	22	12	22	12	11	11	12	12	22	11	11	11	11	11	11	11	11	12	11	11	11	11	12	12
Gga_rs13585687	5	37510869	11	11	11	11	11	11	11	11	11	11	11	11	11	11	11	11	11	11	11	11	11	11	11	11	11	11	11	11	11	11	11	11	11	11	11	11	11	11	11	11
Gga_rs13585700	5	37735102	11	11	11	11	11	11	11	11	11	11	11	11	11	11	11	11	11	11	11	11	11	11	11	11	11	11	11	11	11	11	11	11	11	11	11	11	11	11	11	11
Gga_rs13585729	5	37905111	22	22	22	22	22	22	22	22	22	22	22	22	22	22	22	22	22	22	22	22	22	22	22	22	22	22	22	22	22	22	22	22	22	22	22	22	22	22	22	22
Gga_rs13585872	5	38429963	11	11	11	11	11	11	11	11	11	11	11	11	11	11	11	0	0	0	11	0	22	22	22	22	22	22	22	22	22	22	22	22	22	22	22	22	22	22	22	22
Gga_rs13585973	5	38599754	22	22	11	22	22	22	22	12	22	22	22	22	22	22	22	12	12	12	22	12	12	12	12	12	22	22	22	22	12	12	12	12	12	12	11	12	11	12	22	22
Gga_rs13586201	5	39024458	12	12	22	12	12	11	11	22	12	11	11	11	11	11	11	12	12	12	22	12	12	11	11	12	11	11	11	11	11	12	12	11	12	12	11	12	12	12	11	11
Gga_rs13586339	5	39447657	12	12	11	12	11	12	12	11	12	12	12	11	12	12	12	12	12	12	11	11	12	22	22	12	22	12	22	12	12	11	12	12	11	12	22	12	12	12	11	22
Gga_rs13586432	5	39861494	11	11	11	11	11	11	11	11	11	11	11	11	11	11	11	11	11	11	11	11	11	11	11	11	11	11	11	11	11	11	11	11	11	11	11	11	11	11	11	11
Gga_rs13586635	5	40353421	12	11	11	12	11	11	12	11	12	22	12	11	12	12	12	12	12	12	11	11	11	11	11	11	11	11	11	11	11	11	11	11	11	11	11	11	11	11	11	11
Gga_rs13586650	5	40385264	12	12	22	12	12	11	11	22	12	11	11	12	11	11	11	11	11	11	22	11	22	22	12	11	12	12	12	22	22	22	11	22	22	11	22	12	11	11	22	11
Gga_rs13586671	5	40436228	22	22	22	22	22	22	22	22	22	22	22	22	22	22	22	22	22	22	22	22	22	22	22	22	22	22	22	22	22	22	22	22	22	22	22	22	22	22	22	22
Gga_rs13586706	5	40507788	11	11	11	12	11	11	12	11	12	22	12	11	12	12	12	12	12	12	11	11	11	11	11	11	11	11	11	11	11	11	11	11	11	11	11	11	11	11	11	11
Gga_rs13586777	5	40720438	11	11	11	11	11	11	11	11	11	11	11	11	11	11	11	11	11	11	11	11	11	11	11	11	11	11	11	11	11	11	11	11	11	11	11	11	11	11	11	11
Gga_rs13586827	5	40915093	44	44	44	44	44	44	44	44	44	44	44	44	44	44	44	44	44	44	44	44	44	44	44	44	44	44	44	44	44	44	44	44	44	44	44	44	44	44	44	44
Gga_rs13586860	5	40964373	11	12	11	11	11	11	11	11	12	11	11	11	12	11	11	11	11	12	11	11	12	12	12	22	12	12	12	12	12	12	22	12	12	22	12	12	22	12	12	12
Gga_rs13586932	5	41036335	11	11	11	11	11	11	11	11	11	11	11	11	11	11	11	11	11	11	11	11	11	11	11	11	11	11	11	11	11	11	11	11	11	11	11	11	11	11	11	11
Gga_rs13587096	5	41490666	0	22	0	0	0	0	0	0	22	0	0	0	22	0	0	0	0	22	0	0	22	22	22	22	22	0	0	22	22	22	22	22	22	22	22	22	22	22	22	22
Gga_rs13587192	5	41827553	22	22	22	22	22	22	22	22	22	22	22	22	22	22	22	22	22	22	22	22	22	22	22	22	22	22	22	22	22	22	22	22	22	22	22	22	22	22	22	22
Gga_rs13587342	5	42334161	22	22	22	22	22	22	22	22	22	22	22	22	22	22	22	22	22	22	22	22	22	22	22	22	22	22	22	22	22	22	22	22	22	22	22	22	22	22	22	22
Gga_rs13587437	5	42992321	22	22	22	22	22	22	22	22	22	22	22	22	22	22	22	22	22	22	22	22	22	22	22	22	22	22	22	22	22	22	22	22	22	22	22	22	22	22	22	22
Gga_rs13587710	5	43517269	44	44	44	44	44	44	44	44	44	44	44	44	44	44	44	44	44	44	44	44	44	44	44	44	44	44	44	44	44	44	44	44	44	44	44	44	44	44	44	44
Gga_rs13587849	5	44493957	44	44	44	44	44	44	44	44	44	44	44	44	44	44	44	44	44	44	44	44	44	44	44	44	44	44	44	44	44	44	44	44	44	44	44	44	44	44	44	44
Gga_rs13587929	5	45137581	22	22	22	22	22	22	22	22	22	22	22	22	22	22	22	22	22	22	22	22	11	11	11	11	11	11	11	11	11	11	11	11	11	11	11	11	11	11	11	11
Gga_rs13587996	5	45317316	22	22	22	22	22	22	22	22	22	22	22	22	22	22	22	22	22	22	22	22	22	22	22	22	22	22	22	22	22	22	22	22	22	22	22	22	22	22	22	22
Gga_rs13588038	5	45380521	44	44	44	44	44	44	44	44	44	44	44	44	44	44	44	44	44	44	44	44	44	44	44	44	44	44	44	44	44	44	44	44	44	44	44	44	44	44	44	44
Gga_rs13588092	5	45552258	22	22	22	22	22	22	22	22	22	22	22	22	22	22	22	22	22	22	22	22	44	44	44	44	44	44	44	44	44	44	44	44	44	44	44	44	44	44	44	44
Gga_rs13588217	5	45840022	22	22	22	22	22	22	22	22	22	22	22	22	22	22	22	22	22	22	22	22	11	12	12	11	12	12	12	11	12	11	11	12	11	12	12	11	11	11	12	11
Gga_rs13588566	5	46439097	11	11	11	11	11	11	11	11	11	11	11	11	12	11	11	12	12	12	11	12	11	11	12	12	12	12	12	12	12	22	12	12	22	12	12	12	22	11	12	12
Gga_rs13588750	5	46923139	11	11	11	11	11	11	11	11	11	11	11	11	12	11	11	12	12	12	11	12	22	12	12	22	12	12	12	22	11	12	12	11	12	12	12	12	22	12	12	12
Gga_rs13589134	5	47801743	22	22	22	22	22	22	22	22	22	22	22	22	22	22	22	22	22	22	22	22	22	22	22	22	22	22	22	22	22	22	22	22	22	22	22	22	22	22	22	22
Gga_rs13589218	5	48153713	22	22	12	12	12	12	12	11	12	12	12	22	12	12	11	12	12	12	22	11	22	22	22	22	22	22	22	22	22	22	22	22	22	22	22	22	22	22	22	22
Gga_rs13589247	5	48221887	44	44	24	24	24	24	24	22	24	24	24	44	24	24	22	24	24	24	44	22	44	44	44	44	44	44	44	44	44	44	44	44	44	44	44	44	44	44	44	44
Gga_rs13589321	5	48441305	11	12	12	12	12	12	22	22	12	22	12	11	22	12	22	22	22	22	22	22	11	11	12	12	12	12	12	12	12	22	12	12	22	12	12	22	22	11	12	12
Gga_rs13589651	5	49275854	11	11	11	11	11	11	11	11	11	11	11	11	11	11	11	11	11	11	11	11	11	11	11	11	11	11	11	11	11	11	11	11	11	11	11	11	11	11	11	11
Gga_rs13589715	5	49738147	11	11	11	11	11	11	11	11	11	11	11	11	11	11	11	11	11	11	11	11	11	11	11	11	11	11	11	11	11	11	11	11	11	11	11	11	11	11	11	11
Gga_rs13589976	5	50375650	22	12	11	12	12	12	12	11	11	11	12	11	11	12	11	11	11	11	12	11	11	11	11	12	11	11	12	11	11	11	12	11	11	12	11	12	12	11	11	11
Gga_rs13590049	5	50524623	22	11	11	11	11	11	12	11	11	11	11	11	11	11	11	11	11	11	12	11	11	11	11	12	11	11	12	11	11	11	12	11	11	12	11	12	12	11	11	11
Gga_rs13590096	5	50592309	22	11	11	11	11	11	11	11	11	11	11	11	11	11	11	11	11	11	11	11	11	11	11	11	11	11	11	11	11	11	11	11	11	11	11	11	11	11	11	11
Gga_rs13590139	5	50714489	22	22	22	22	22	22	22	22	22	22	22	22	22	22	22	22	22	22	22	22	22	22	22	22	22	22	22	22	22	22	22	22	22	22	22	22	22	22	22	22
Gga_rs13590294	5	50988911	0	0	0	0	0	0	0	0	0	0	0	0	0	0	0	0	0	0	0	0	0	0	0	0	0	0	0	0	0	0	0	0	0	0	0	0	0	0	0	0
Gga_rs13590535	5	51737863	22	11	11	11	11	11	12	12	11	11	11	11	12	11	11	11	11	11	12	11	12	12	12	12	12	22	12	22	12	12	12	22	12	12	11	22	22	22	22	22
Gga_rs13590570	5	51841499	11	11	11	11	11	11	11	11	11	11	11	11	11	11	11	11	11	11	11	11	11	11	11	11	11	11	11	11	11	11	11	11	11	11	11	11	11	11	11	11
Gga_rs13590660	5	51969247	22	11	11	11	11	11	12	12	11	11	11	11	12	11	11	11	11	11	12	11	22	12	12	12	12	22	12	22	12	12	12	22	12	12	11	22	22	22	22	22
Gga_rs13590914	5	52629954	11	11	11	11	11	11	11	11	11	11	11	11	11	11	11	11	11	11	11	11	11	11	11	11	11	11	11	11	11	11	11	11	11	11	11	11	11	11	11	11
Gga_rs13591106	5	53003443	11	22	12	12	12	11	11	12	11	12	12	12	12	12	11	11	11	22	12	12	11	11	11	11	11	11	11	11	11	11	11	11	11	11	11	11	11	11	11	11
Gga_rs13591446	5	53585582	44	44	44	44	44	44	44	44	44	44	44	44	44	44	44	44	44	44	44	44	44	44	44	44	44	44	44	44	44	44	44	44	44	44	44	44	44	44	44	44
Gga_rs13591538	5	53899116	22	11	22	12	12	22	22	12	22	12	12	12	12	22	22	11	12	22	12	22	12	22	22	22	22	22	22	22	22	22	22	12	22	22	22	22	12	22	22	22
Gga_rs13591676	5	54132277	22	22	22	22	22	22	22	22	22	22	22	22	22	22	22	22	22	22	22	22	22	22	22	22	22	22	22	22	22	22	22	22	22	22	22	22	22	22	22	22
Gga_rs13591682	5	54146429	11	22	22	22	22	22	22	22	22	22	22	22	22	22	22	22	22	22	22	22	22	22	22	22	22	22	22	22	22	22	22	22	22	22	22	22	22	22	22	22
Gga_rs13591802	5	54360158	44	44	44	44	44	44	44	44	44	44	44	44	44	44	44	44	44	44	44	44	44	44	44	44	44	44	44	44	44	44	44	44	44	44	44	44	44	44	44	44
Gga_rs13591930	5	54636865	22	22	22	22	22	22	22	22	22	22	22	12	12	22	22	12	12	22	22	22	12	22	22	22	22	22	22	22	22	22	22	12	22	22	22	22	12	22	22	22
Gga_rs13591979	5	54697215	22	12	12	12	22	22	12	22	22	22	22	12	12	12	22	12	12	22	12	12	11	11	11	11	11	11	11	11	11	11	11	11	11	11	11	11	11	11	11	11
Gga_rs13592241	5	55298011	22	24	24	24	22	24	24	24	44	22	24	22	22	24	22	22	22	24	24	24	22	22	22	22	22	22	22	22	22	22	22	22	22	22	22	22	22	22	22	22
Gga_rs13592247	5	55310308	11	11	11	11	11	12	11	11	22	11	12	11	11	11	11	11	11	12	11	11	22	22	22	22	22	22	22	22	12	12	22	22	22	22	12	22	22	22	22	22
Gga_rs13592378	5	55527929	22	22	22	22	22	12	22	22	11	22	12	22	22	22	22	22	22	12	22	22	11	11	11	11	11	11	11	11	11	11	11	12	12	11	11	11	12	11	11	11
Gga_rs13592483	5	55737682	0	0	0	0	0	0	0	0	0	0	0	0	0	0	0	0	0	0	0	0	0	0	0	0	0	0	0	0	0	0	0	0	0	0	0	0	0	0	0	0
Gga_rs13592559	5	55842264	22	12	12	12	22	22	12	12	22	22	22	22	22	12	22	22	22	22	12	12	11	11	11	11	11	11	11	11	11	11	11	11	11	11	11	11	11	11	11	11
Gga_rs13592685	5	56123784	11	12	11	11	12	11	11	11	12	12	12	12	12	11	11	12	12	12	12	11	22	22	22	22	22	22	22	22	22	22	22	22	22	22	22	22	22	22	22	22
Gga_rs13592700	5	56160188	22	22	22	22	22	22	22	22	22	22	22	22	22	22	22	22	22	22	22	22	22	22	22	22	22	22	22	22	22	22	22	22	22	22	22	22	22	22	22	22
Gga_rs13592890	5	56579671	22	12	22	22	22	22	22	22	12	12	12	22	12	22	22	12	12	12	12	22	11	11	11	11	11	11	11	11	11	11	11	11	11	11	11	11	11	11	11	11
Gga_rs13592924	5	56652124	11	12	11	22	11	11	12	22	12	12	12	11	12	12	11	12	12	12	12	12	11	12	11	12	12	12	11	11	11	11	12	12	12	11	12	11	11	12	11	11
Gga_rs13593026	5	56823702	12	12	12	22	22	22	12	22	12	22	22	22	22	22	22	22	22	22	12	22	22	22	12	22	22	12	11	12	22	22	12	12	12	12	12	12	11	22	12	12
Gga_rs13593147	5	57160203	22	22	22	22	22	22	22	22	22	22	22	22	22	22	22	22	22	22	22	22	22	22	22	22	22	22	22	22	22	22	22	22	22	22	22	22	22	22	22	22
Gga_rs13593212	5	57298316	22	22	22	22	22	22	22	22	22	22	22	22	22	22	22	22	22	22	22	22	22	22	22	22	22	12	11	12	22	22	12	22	22	12	22	12	12	22	12	12
Gga_rs13593225	5	57331581	22	22	22	22	22	22	22	22	22	22	22	22	22	22	22	22	22	22	22	22	22	22	22	22	22	22	22	22	22	22	22	22	22	22	22	22	22	22	22	22
Gga_rs13593248	5	57385594	12	12	11	12	22	22	12	22	12	22	22	22	22	22	22	22	22	12	12	12	22	0	0	0	0	22	22	22	0	0	22	0	0	22	0	22	22	0	22	22
Gga_rs13593285	5	57486098	12	12	12	22	22	22	12	22	22	22	22	22	22	22	22	22	22	22	12	22	22	22	22	22	22	22	22	22	22	22	22	22	22	22	22	22	22	22	22	22
Gga_rs13593349	5	57622721	11	12	12	11	12	11	12	11	11	12	12	11	12	12	12	12	12	11	12	11	12	11	11	11	11	12	22	12	11	11	12	11	11	12	11	12	12	11	12	12
Gga_rs13593652	5	58038136	11	11	11	11	11	11	11	11	11	11	11	11	11	11	11	11	11	11	11	11	11	11	11	11	11	11	11	11	11	11	11	11	11	11	11	11	11	11	11	11
Gga_rs13593773	5	58197486	22	22	22	22	22	22	22	22	22	22	22	22	22	22	22	22	22	22	22	22	12	22	22	12	12	12	12	11	22	22	12	22	22	11	22	12	12	12	12	12
Gga_rs13593979	5	58642545	22	22	22	22	22	22	22	22	22	22	22	22	22	22	22	22	22	22	22	22	22	22	22	22	22	22	22	22	22	22	22	22	22	22	22	22	22	22	22	22
Gga_rs13593995	5	58659602	11	11	11	11	11	11	11	11	11	11	11	11	11	11	11	11	11	11	11	11	11	11	11	11	11	11	11	11	11	11	11	11	11	11	11	11	11	11	11	11
Gga_rs13594001	5	58689053	22	22	22	22	22	22	22	22	22	22	22	22	22	22	22	22	22	22	22	22	22	24	22	44	24	24	22	24	44	44	24	22	22	22	24	22	22	44	22	24
Gga_rs13594163	5	59030651	22	12	12	22	22	22	22	22	22	22	22	12	22	22	22	22	22	12	12	22	22	22	22	22	22	22	22	22	22	22	22	22	22	22	22	22	22	22	22	22
Gga_rs13594299	5	59518967	11	11	11	11	11	11	11	11	11	11	11	11	11	11	11	11	11	11	11	11	11	11	11	11	11	11	11	11	11	11	11	11	11	11	11	11	11	11	11	11
Gga_rs13594323	5	59540413	11	11	11	11	11	11	11	11	11	11	11	11	11	11	11	11	11	11	11	11	11	11	11	11	11	11	11	11	11	11	11	11	11	11	11	11	11	11	11	11
Gga_rs13594540	5	60007708	22	22	22	22	22	22	22	22	22	22	22	22	22	22	22	22	22	22	22	22	22	22	22	22	22	22	22	22	22	22	22	22	22	22	22	22	22	22	22	22
Gga_rs13594608	5	60137632	11	11	11	11	11	11	11	11	11	11	11	11	11	11	11	11	11	11	11	11	11	11	11	11	11	11	11	11	11	11	11	11	11	11	11	11	11	11	11	11
Gga_rs13594690	5	60339145	12	12	11	12	11	12	11	11	11	12	12	11	11	11	12	11	11	12	11	11	11	11	11	11	11	11	11	11	11	11	11	11	11	11	11	11	11	11	11	11
Gga_rs13594746	5	60460635	11	11	11	11	11	11	11	11	11	12	12	11	11	11	11	11	11	12	11	11	12	12	22	12	11	12	12	11	22	22	11	12	12	11	22	12	12	12	12	12
Gga_rs13594884	5	60720735	12	11	11	12	11	12	11	11	11	11	11	11	11	11	11	11	11	11	11	11	11	11	11	11	11	11	11	12	11	11	11	12	12	11	11	11	11	11	11	11
Gga_rs13595108	5	61251050	12	12	11	22	22	12	22	12	22	22	22	12	22	12	22	22	22	22	12	22	12	12	11	12	22	12	12	22	11	11	22	12	12	22	11	12	12	11	12	11
Gga_rs13595179	5	61359129	11	11	11	11	11	11	11	11	11	11	11	11	11	11	11	11	11	11	11	11	12	12	22	12	11	12	12	11	22	22	11	22	22	11	22	12	12	22	12	22
Gga_rs13595200	5	61394691	22	22	22	22	22	22	22	22	22	22	22	22	22	22	22	22	22	22	22	22	22	22	22	22	22	22	22	22	22	22	22	22	22	22	22	22	22	22	22	22
Gga_rs13595358	5	61688057	11	11	11	11	11	11	11	11	11	11	11	11	11	11	11	11	11	11	11	11	11	11	11	11	11	11	11	11	11	11	11	11	11	11	11	11	11	11	11	11
Gga_rs13595418	5	61836380	22	22	22	22	22	22	22	22	22	22	22	22	22	22	22	22	22	22	22	22	22	22	22	22	22	22	22	22	22	22	22	22	22	22	22	22	22	22	22	22
Gga_rs13595487	7	23748014	11	22	12	11	22	11	11	11	22	11	11	12	11	11	11	11	12	11	12	11	22	12	12	22	22	22	22	22	22	22	22	22	22	22	12	22	12	22	22	22
Gga_rs13595504	7	23796224	22	22	22	22	22	22	22	22	22	22	22	22	22	22	22	22	22	22	22	22	22	22	22	22	22	22	22	22	22	22	22	22	22	22	22	22	22	22	22	22
Gga_rs13595635	7	24188366	11	11	12	11	11	11	12	11	12	11	12	11	11	12	12	11	12	12	11	22	22	22	22	22	22	22	22	22	22	22	22	22	22	22	22	22	22	22	22	22
Gga_rs13595644	7	24209548	11	11	11	11	11	11	11	11	11	11	11	11	11	11	11	11	11	11	11	11	22	22	22	22	22	22	22	22	22	22	22	22	22	22	22	22	22	22	22	22
Gga_rs13595775	7	24560587	11	11	11	11	11	11	11	11	11	11	11	11	11	11	11	11	11	11	11	11	11	11	11	11	11	11	11	11	11	11	11	11	11	11	11	11	11	11	11	11
Gga_rs13596434	7	26220044	12	11	12	22	11	22	12	22	12	12	22	11	12	22	22	22	12	22	12	11	11	11	11	11	11	11	12	11	12	12	12	11	11	11	12	11	11	11	11	11
Gga_rs13596458	7	26263646	12	11	12	22	11	22	12	22	12	12	22	11	12	22	22	22	12	22	12	11	22	22	22	22	22	22	12	22	12	12	12	22	22	22	12	22	22	22	22	22
Gga_rs13596671	7	26884293	44	44	44	44	44	44	44	44	44	44	44	44	44	44	44	44	44	44	44	44	24	24	24	22	22	22	24	44	24	24	24	24	24	22	24	22	22	22	24	22
Gga_rs13596691	7	26895122	11	11	11	11	11	11	11	11	11	11	11	11	11	11	11	11	11	11	11	11	11	11	11	11	11	11	11	11	11	11	11	11	11	11	11	11	11	11	11	11
Gga_rs13596813	7	27253504	12	22	12	11	12	11	12	11	12	11	11	22	12	11	11	11	12	11	12	11	11	11	11	11	11	11	11	12	11	11	11	12	11	11	11	11	11	11	11	11
Gga_rs13596888	7	27419829	11	11	11	11	11	11	11	11	11	11	11	11	11	11	11	11	11	11	11	11	11	11	11	11	11	11	11	11	11	11	11	11	11	11	11	11	11	11	11	11
Gga_rs13597133	7	27916825	11	11	11	11	11	11	11	11	11	11	11	11	11	11	11	11	11	11	11	11	22	22	22	22	22	22	22	22	22	22	22	22	22	22	22	22	22	22	22	22
Gga_rs13597202	7	28098353	22	22	12	12	12	11	12	12	12	11	11	22	22	11	12	11	12	12	12	11	22	22	22	11	11	11	11	22	12	12	11	12	22	11	11	12	12	22	12	22
Gga_rs13597235	7	28181696	44	44	44	44	44	44	44	44	44	44	44	44	44	44	44	44	44	44	44	44	44	44	44	22	22	22	22	44	24	24	22	24	44	22	22	24	24	24	24	24
Gga_rs13597246	7	28240005	11	11	11	11	11	11	11	11	11	11	11	11	11	11	11	11	11	11	11	11	11	11	11	22	22	22	22	11	12	12	22	12	11	22	22	12	12	12	12	12
Gga_rs13597365	7	28480960	22	22	12	12	12	11	12	12	12	11	11	22	22	11	12	11	12	12	12	11	22	22	22	22	22	22	12	22	12	12	11	12	22	22	11	22	12	12	22	12
Gga_rs13597371	7	28494783	11	11	11	11	11	11	11	11	11	11	11	11	11	11	11	11	11	11	11	11	22	22	22	22	22	22	12	22	12	12	11	12	22	22	11	22	12	12	22	12
Gga_rs13597498	7	28683143	22	22	22	22	22	22	22	22	22	22	22	22	22	22	22	22	22	22	22	22	22	22	22	22	22	22	22	22	22	22	22	22	22	22	22	22	22	22	22	22
Gga_rs13597553	7	28787038	22	22	22	22	22	22	22	22	22	22	22	22	22	22	22	22	22	22	22	22	22	22	22	22	22	22	22	22	22	22	22	22	22	22	22	22	22	22	22	22
Gga_rs13597593	7	28882795	22	22	22	22	22	22	22	22	22	22	22	22	22	22	22	22	22	22	22	22	12	12	12	11	11	11	12	12	12	12	22	12	12	12	22	11	12	12	12	12
Gga_rs13597935	7	29417389	22	22	22	22	12	22	22	22	22	22	22	22	22	22	22	22	22	22	22	22	12	12	12	11	11	12	12	12	12	12	22	12	12	22	22	12	12	12	12	12
Gga_rs13597963	7	29496234	11	11	11	11	11	11	11	11	11	11	11	11	11	11	11	11	11	11	11	11	11	11	11	11	11	11	11	11	11	11	11	11	11	11	11	11	11	11	11	11
Gga_rs13598035	7	29671771	11	11	11	11	11	11	11	11	11	11	11	11	11	11	11	11	11	11	11	11	11	11	11	11	11	11	11	11	11	11	11	11	11	11	11	11	11	11	11	11
Gga_rs13598078	7	29732997	11	11	11	11	12	11	11	11	11	11	11	11	11	11	11	11	11	11	11	11	22	22	22	22	22	22	22	22	22	22	22	22	22	22	22	22	22	22	22	22
Gga_rs13598104	7	29779287	0	0	0	0	22	0	0	0	0	0	0	0	0	0	0	0	0	0	0	0	11	11	11	11	11	11	11	11	11	11	11	11	11	11	11	11	11	11	11	11
Gga_rs13598296	7	30058744	11	11	11	11	12	12	11	12	11	11	22	11	11	11	12	12	12	11	11	11	22	12	22	22	22	22	12	12	11	12	11	22	22	22	11	22	12	22	12	22
Gga_rs13598324	7	30133918	22	22	22	22	12	12	22	12	22	22	11	22	22	12	12	0	12	22	22	22	11	11	11	12	12	12	11	12	11	11	11	12	11	22	11	12	12	11	11	11
Gga_rs13598374	7	30286098	22	22	22	22	22	22	22	22	22	22	22	22	22	22	22	22	22	22	22	22	22	22	22	22	22	22	22	22	22	22	22	22	22	22	22	22	22	22	22	22
Gga_rs13598400	7	30408513	11	11	11	11	12	12	11	12	11	11	22	11	11	12	12	12	12	11	11	11	11	11	11	11	11	11	11	11	11	11	11	11	11	11	11	11	11	11	11	11
Gga_rs13598568	7	30737202	22	22	22	12	12	12	12	12	22	22	11	22	22	12	12	12	12	22	22	22	22	22	22	12	12	12	22	12	22	22	22	22	22	11	22	12	12	22	22	22
Gga_rs13598620	7	30823255	22	22	22	22	22	22	22	22	22	22	22	22	22	22	22	22	22	22	22	22	22	22	22	22	22	22	22	22	22	22	22	22	22	22	22	22	22	22	22	22
Gga_rs13598651	7	30883798	11	11	11	11	11	11	11	11	11	11	11	11	11	11	11	11	11	11	11	11	11	11	11	12	12	12	11	11	11	11	11	11	11	22	11	11	11	11	11	11
Gga_rs13598712	7	31080586	11	11	11	12	12	12	12	12	11	11	22	11	11	12	12	12	12	12	11	11	12	11	11	11	11	11	11	22	22	11	12	12	11	11	12	11	22	11	12	11
Gga_rs13598891	7	31361245	22	22	12	12	11	11	12	12	11	12	11	22	12	11	12	11	12	11	12	12	11	11	11	11	11	11	11	11	11	11	11	11	11	11	11	11	11	11	11	11
Gga_rs13598923	7	31418061	22	22	22	22	24	24	22	22	24	24	24	22	22	24	22	44	24	24	24	24	22	22	22	22	22	22	22	22	22	22	22	22	22	22	22	22	22	22	22	22
Gga_rs13598968	7	31555426	22	22	22	12	12	12	12	12	22	22	12	22	22	12	12	22	22	11	22	22	12	11	11	11	11	11	11	12	22	12	12	12	11	11	12	11	12	11	12	11
Gga_rs13599014	7	31680371	11	11	12	12	12	22	12	12	22	12	22	11	12	22	12	22	12	22	12	12	12	22	22	11	12	11	22	11	11	12	12	12	22	11	12	22	11	22	11	22
Gga_rs13599025	7	31719894	11	11	11	11	11	11	11	11	11	11	11	11	11	11	11	11	11	11	11	11	12	11	11	11	11	11	11	12	22	12	12	12	11	11	12	11	12	11	12	11
Gga_rs13599049	7	31853972	44	44	44	44	44	44	44	44	44	44	44	44	44	44	44	44	44	44	44	44	44	44	44	44	44	44	44	44	44	44	44	44	44	44	44	44	44	44	44	44
Gga_rs13599063	7	31898366	22	22	12	22	22	12	22	22	11	12	12	22	12	12	22	11	12	22	12	12	22	22	22	22	22	22	22	22	22	22	22	22	22	22	22	22	22	22	22	22
Gga_rs13599074	7	31927907	22	22	22	12	12	12	12	12	22	22	12	22	22	12	12	22	22	11	22	22	11	11	11	22	12	22	11	12	11	11	11	11	11	22	11	11	12	11	12	11
Gga_rs13599104	7	31976113	22	22	22	12	11	12	12	12	22	22	12	22	22	12	12	22	22	11	22	22	11	11	11	22	12	22	11	12	11	11	11	11	11	22	11	11	12	11	12	11
Gga_rs13599123	7	32040800	11	11	12	11	11	12	11	11	22	12	12	11	12	12	11	22	12	11	12	12	12	11	11	11	11	11	11	12	22	12	12	12	11	11	12	11	12	11	12	11
Gga_rs13599234	7	32242538	11	11	11	11	11	11	11	11	11	11	11	11	11	11	11	11	11	11	11	11	11	11	11	11	11	11	11	11	11	11	11	11	11	11	11	11	11	11	11	11
Gga_rs13599259	7	32340293	22	22	22	12	11	11	12	12	11	12	11	22	12	11	12	11	12	11	12	12	12	22	12	11	12	11	12	11	11	12	12	12	22	11	22	22	11	22	11	22
Gga_rs13599343	7	32530779	22	22	22	22	0	0	22	22	0	22	0	22	22	0	22	0	22	0	22	22	11	11	11	11	11	11	11	11	11	11	11	11	11	11	11	11	11	11	11	11
Gga_rs13599357	7	32538830	22	22	22	22	22	22	22	22	22	22	22	22	22	22	22	22	22	22	22	22	22	22	22	22	22	22	22	22	22	22	22	22	22	22	22	22	22	22	22	22
Gga_rs13599500	7	32880864	11	11	11	11	11	11	11	11	11	11	11	11	11	11	11	11	11	11	11	11	11	11	11	11	11	11	11	11	11	11	11	11	11	11	11	11	11	11	11	11
Gga_rs13599585	7	33028088	11	11	11	11	11	11	11	11	11	11	11	11	11	11	11	11	11	11	11	11	12	22	12	12	22	11	12	12	11	12	12	12	22	12	22	22	12	22	11	22
Gga_rs13599608	7	33061468	11	11	11	11	11	11	11	11	11	11	11	11	11	11	11	11	11	11	11	11	11	11	11	11	11	11	11	11	11	11	11	11	11	11	11	11	11	11	11	11
Gga_rs13599621	7	33092511	22	22	22	22	22	22	22	22	22	22	22	22	22	22	22	22	22	22	22	22	12	11	12	12	11	22	12	12	22	12	12	12	11	12	11	11	12	11	22	11
Gga_rs13599622	7	33099429	22	22	22	22	22	22	22	22	22	22	22	22	22	22	22	22	22	22	22	22	11	11	12	12	11	12	12	11	11	11	11	11	11	12	11	11	11	11	12	11
Gga_rs13599796	7	33362898	22	22	22	22	22	22	22	22	22	22	22	22	22	22	22	22	22	22	22	22	11	11	11	11	11	11	11	11	11	11	11	11	11	11	11	11	11	11	11	11
Gga_rs13599801	7	33379076	22	22	22	22	22	22	22	22	22	22	22	22	22	22	22	22	22	22	22	22	22	22	22	0	22	22	0	22	22	22	22	22	22	0	0	22	22	22	22	22
Gga_rs13599930	7	33888717	22	22	22	22	22	22	22	22	22	22	22	22	22	22	22	22	22	22	22	22	12	11	22	22	12	12	22	11	11	12	12	12	12	22	22	11	11	11	12	11
Gga_rs13599963	7	33930917	44	44	44	44	44	44	44	44	44	44	44	44	44	44	44	44	44	44	44	44	44	44	44	44	44	44	44	44	44	44	44	44	44	44	44	44	44	44	44	44
Gga_rs13599974	7	33943507	22	22	22	22	22	22	22	22	22	22	22	22	22	22	22	22	22	22	22	22	22	22	22	22	22	12	22	12	12	12	12	12	22	22	22	22	12	12	12	12
Gga_rs13600011	7	34014904	11	11	11	11	11	11	11	11	11	11	11	11	11	11	11	11	11	11	11	11	11	12	11	11	11	11	11	11	11	11	11	11	11	11	11	11	11	11	11	11
Gga_rs13600056	7	34134622	12	12	12	12	11	11	12	12	12	12	11	12	11	12	22	11	12	12	12	12	11	11	11	11	11	11	11	11	11	11	11	11	11	11	11	11	11	11	11	11
Gga_rs13600100	7	34277894	11	11	11	11	11	11	11	11	11	11	11	11	11	11	11	11	11	11	11	11	11	11	11	11	11	11	11	11	11	11	11	11	11	11	11	11	11	11	11	11
Gga_rs13600172	7	34553267	22	22	22	22	22	22	22	22	22	22	22	22	22	22	22	22	22	22	22	22	22	22	22	22	22	22	22	22	22	22	22	22	22	22	22	22	22	22	22	22
Gga_rs13600201	7	34605819	24	24	24	24	22	22	24	24	24	24	22	24	22	24	44	22	24	24	24	24	24	44	22	22	22	22	22	22	22	22	22	22	24	22	22	24	22	22	22	22
Gga_rs13600220	7	34658351	11	11	11	11	11	11	11	11	11	11	11	11	11	11	11	11	11	11	11	11	11	11	11	11	11	11	11	11	11	11	11	11	11	11	11	11	11	11	11	11
Gga_rs13600243	7	34743938	12	22	12	22	22	22	22	22	12	12	11	12	11	22	22	11	12	22	12	12	11	12	11	11	11	11	11	12	11	12	11	12	12	11	11	12	11	11	12	11
Gga_rs13600303	7	34935297	22	12	22	12	11	11	12	11	22	22	22	22	22	12	22	22	22	12	22	22	22	22	22	22	22	22	22	22	22	22	22	22	22	22	22	22	22	22	22	22
Gga_rs13600323	7	35021067	11	11	11	11	11	11	11	11	11	11	11	11	11	11	11	11	11	11	11	11	11	11	11	11	11	11	11	11	11	11	11	11	11	11	11	11	11	11	11	11
Gga_rs13600370	7	35171052	22	22	22	24	44	24	24	44	22	22	22	22	22	22	22	22	22	24	22	22	24	24	22	22	24	22	24	22	44	24	24	24	22	22	24	24	24	24	22	24
Gga_rs13600439	7	35365793	22	22	22	22	22	22	22	22	22	22	22	22	22	22	22	22	22	22	22	22	22	22	22	22	22	22	22	22	22	22	22	22	22	22	22	22	22	22	22	22
Gga_rs13600761	7	36037995	11	11	11	11	11	11	11	11	11	11	11	11	11	11	11	11	11	11	11	11	12	12	22	12	11	22	12	22	12	22	22	22	12	22	22	22	22	22	22	12
Gga_rs13600840	7	36179111	11	11	11	11	11	11	11	11	11	11	11	11	11	11	11	11	11	11	11	11	12	12	11	11	11	11	11	22	12	22	12	12	11	0	22	22	12	11	0	11
Gga_rs13600895	7	36289296	11	11	11	11	11	11	11	11	11	11	11	11	11	11	11	11	11	11	11	11	12	12	11	11	11	11	11	11	11	22	12	12	11	11	12	11	12	11	11	11
Gga_rs13600925	7	36358280	11	11	11	11	11	11	11	11	11	11	11	11	11	11	11	11	11	11	11	11	11	11	22	12	11	12	12	22	12	11	11	12	12	22	12	22	11	12	22	11
Gga_rs13600994	7	36483968	44	44	44	44	44	44	44	44	44	44	44	44	44	44	44	44	44	44	44	44	44	44	44	44	44	24	44	44	44	24	22	24	44	44	24	44	22	44	44	44
Gga_rs13601099	7	36791492	22	22	22	22	22	22	22	22	22	22	22	22	22	22	22	22	22	22	22	22	12	12	11	11	12	11	12	11	22	22	12	12	11	12	12	12	12	12	11	22
Gga_rs13601216	7	37031922	11	11	11	11	11	11	11	11	11	11	11	11	11	11	11	11	11	11	11	11	12	12	12	12	12	12	11	22	11	11	12	12	22	11	12	12	12	11	12	11
Gga_rs13601292	7	37296579	11	11	11	11	11	11	11	11	11	11	11	11	11	11	11	11	11	11	11	11	12	12	12	12	12	12	11	22	11	11	12	12	22	11	12	12	12	11	12	11
Gga_rs13601324	7	37393639	11	11	11	11	11	11	11	11	11	11	11	11	11	11	11	11	11	11	11	11	22	22	22	22	22	22	22	22	22	22	22	22	22	22	22	22	22	22	22	22
Gga_rs13601333	7	37428603	22	22	22	22	22	22	22	22	22	22	22	22	22	22	22	22	22	22	22	22	11	11	11	11	11	11	11	11	11	11	11	11	11	11	11	11	11	11	11	11
Gga_rs13601376	7	37466523	11	11	11	11	11	11	11	11	11	11	11	11	11	11	11	11	11	11	11	11	11	11	11	11	11	11	11	11	11	11	11	11	11	11	11	11	11	11	11	11
Gga_rs13601588	7	38243922	12	22	12	12	12	11	11	11	11	22	11	11	12	11	12	22	12	12	12	12	22	22	22	22	22	22	22	22	22	22	22	22	22	22	22	22	22	22	22	22
Gga_rs13601596	7	38315230	11	11	11	11	11	11	11	11	11	11	11	11	11	11	11	11	11	11	11	11	11	11	11	11	11	11	11	11	11	11	11	11	11	11	11	11	11	11	11	11
Gga_rs13601799	2	71346267	22	22	22	22	22	22	22	22	22	22	22	22	22	22	22	22	22	22	22	22	22	22	22	22	22	22	22	22	22	22	22	22	22	22	22	22	22	22	22	22
Gga_rs13601847	2	72014593	22	22	22	22	22	22	22	22	22	22	22	22	22	22	22	22	22	22	22	22	22	22	22	22	22	22	22	22	22	22	22	22	22	22	22	22	22	22	22	22
Gga_rs13601859	2	72340587	22	22	22	22	22	22	22	22	22	22	22	22	22	22	22	22	22	22	22	22	11	11	12	11	11	11	12	12	11	11	11	11	11	11	12	11	11	22	12	12
Gga_rs13601878	2	73111484	11	12	12	11	11	11	11	11	11	11	22	12	11	22	12	11	11	11	11	11	11	11	11	11	11	11	11	11	11	11	11	11	11	11	11	11	11	11	11	11
Gga_rs13601887	2	73340735	22	22	22	22	22	22	22	22	22	22	22	22	22	22	22	22	22	22	22	22	44	44	24	44	44	44	24	24	44	44	44	44	44	44	24	44	44	22	24	24
Gga_rs13601892	2	73592513	22	12	12	22	22	22	22	22	22	22	11	12	22	11	12	22	22	22	22	22	12	11	12	11	12	12	22	12	11	12	11	12	12	11	22	22	22	22	12	12
Gga_rs13601917	2	73832982	44	24	24	44	44	44	44	44	44	44	22	24	44	22	24	44	44	44	44	44	44	44	44	44	44	44	44	44	44	44	44	44	44	44	44	44	44	44	44	44
Gga_rs13601999	2	74660442	22	22	22	22	22	22	22	22	22	22	22	22	22	22	22	22	22	22	22	22	22	22	22	22	22	22	22	22	22	22	22	22	22	22	22	22	22	22	22	22
Gga_rs13602065	2	75447275	22	22	22	22	22	22	22	22	22	22	22	22	22	22	22	22	22	22	22	22	22	22	22	22	22	22	22	22	22	22	22	22	22	22	22	22	22	22	22	22
Gga_rs13602091	2	75780061	22	12	12	22	22	22	22	22	22	22	11	12	22	11	12	22	22	22	22	22	22	22	22	22	22	22	22	22	22	22	22	22	22	22	22	22	22	22	22	22
Gga_rs13602154	2	76422901	11	11	11	11	11	11	11	11	11	11	11	11	11	11	11	11	11	11	11	11	11	11	11	11	11	11	11	11	11	11	11	11	11	11	11	11	11	11	11	11
Gga_rs13602205	2	76981603	22	22	22	22	22	22	22	22	22	22	22	22	22	22	22	22	22	22	22	22	22	22	22	22	22	22	22	22	22	22	22	22	22	22	22	22	22	22	22	22
Gga_rs13602234	2	77115306	44	44	44	44	44	44	44	44	44	44	44	44	44	44	44	44	44	44	44	44	44	44	44	44	44	44	44	44	44	44	44	44	44	44	44	44	44	44	44	44
Gga_rs13602301	2	77621631	22	22	22	22	22	22	22	22	22	22	22	22	22	22	22	22	22	22	22	22	12	12	12	12	12	12	12	22	22	22	12	22	22	11	12	22	22	22	11	11
Gga_rs13602311	21	326051	11	11	11	11	11	11	11	11	11	11	11	11	11	11	11	11	11	11	11	11	11	11	11	11	11	11	11	11	11	11	11	11	11	11	11	11	11	11	11	11
Gga_rs13602327	21	355901	11	22	22	12	12	12	11	22	22	11	22	12	11	12	22	12	11	12	11	22	22	22	22	22	22	22	22	22	22	22	22	22	22	22	22	22	22	22	22	22
Gga_rs13602346	21	400692	11	11	12	12	12	12	11	22	11	11	12	11	11	11	12	12	11	12	11	12	22	12	12	12	12	11	11	22	12	22	12	22	12	11	12	12	12	12	11	12
Gga_rs13602367	21	424684	11	22	22	12	12	12	11	22	22	11	22	12	11	12	22	12	11	12	11	22	22	22	22	22	22	22	22	22	22	22	22	22	22	22	22	22	22	22	22	22
Gga_rs13602420	21	608776	11	11	11	11	11	11	11	11	11	11	11	11	11	11	11	11	11	11	11	11	11	11	11	11	11	11	11	11	11	11	11	11	11	11	11	11	11	11	11	11
Gga_rs13602473	21	927312	12	22	22	12	11	12	11	22	22	11	12	12	12	12	22	12	11	12	11	12	22	22	22	22	22	22	22	22	12	12	22	22	22	22	22	22	22	22	22	22
Gga_rs13602569	21	1172113	11	11	12	12	11	12	11	12	11	12	11	11	11	11	12	12	12	11	11	12	12	11	11	11	11	11	11	12	11	11	11	11	11	11	11	12	12	11	11	11
Gga_rs13602596	21	1283029	11	22	22	12	12	22	11	22	22	12	12	12	22	22	12	12	12	12	11	22	11	11	11	11	11	11	11	11	22	12	11	12	12	11	12	11	11	11	11	11
Gga_rs13602607	21	1302488	11	22	22	12	12	22	11	22	22	12	12	12	22	22	12	12	12	12	11	22	12	11	11	11	11	11	11	12	22	12	11	12	12	11	12	12	12	11	11	11
Gga_rs13602641	21	1424871	11	22	22	12	12	22	11	22	22	12	22	12	22	22	12	12	12	12	11	22	11	11	11	11	11	11	11	11	22	12	11	12	12	11	12	11	11	11	11	11
Gga_rs13602662	21	1494584	22	22	22	22	22	22	22	22	22	22	22	22	22	22	22	22	22	22	22	22	12	22	22	22	22	22	22	12	22	22	22	22	22	22	22	12	12	22	22	22
Gga_rs13602719	21	1629477	11	11	11	11	11	11	11	11	11	11	11	11	11	11	11	11	11	11	11	11	11	11	11	11	11	11	11	11	11	11	11	11	11	11	11	11	11	11	11	11
Gga_rs13602740	21	1656398	22	22	22	22	22	22	22	22	22	22	22	22	22	22	22	22	22	22	22	22	22	22	22	22	22	22	22	22	22	22	22	22	22	22	22	22	22	22	22	22
Gga_rs13602751	21	1695690	22	44	44	24	24	44	22	44	44	24	44	24	44	44	24	24	24	24	22	44	24	22	22	22	22	22	22	24	44	24	22	24	24	22	24	24	24	22	22	22
Gga_rs13602775	21	1797884	11	11	11	11	11	11	11	11	11	11	11	11	11	11	11	11	11	11	11	11	11	11	11	11	11	11	11	11	11	11	11	11	11	11	11	11	11	11	11	11
Gga_rs13602931	21	2222889	22	12	22	22	22	12	22	12	12	22	12	12	12	11	22	22	22	12	22	12	22	22	22	12	12	12	12	22	11	12	12	12	12	12	12	12	12	22	12	22
Gga_rs13602966	21	2291639	11	12	11	11	11	12	11	12	12	11	12	12	12	22	11	11	11	12	11	12	11	11	11	12	12	12	12	11	22	12	12	12	12	12	12	12	12	11	12	11
Gga_rs13602973	21	2318842	22	22	22	22	22	22	22	22	22	22	22	22	22	22	22	22	22	22	22	22	22	22	22	22	22	22	22	22	22	22	22	22	22	22	22	22	22	22	22	22
Gga_rs13602978	21	2346264	11	11	11	11	11	11	11	11	11	11	11	11	11	11	11	11	11	11	11	11	11	11	11	11	11	11	11	11	11	11	11	11	11	11	11	11	11	11	11	11
Gga_rs13602990	21	2375826	44	44	44	44	44	44	44	44	44	44	44	44	44	44	44	44	44	44	44	44	44	44	44	44	44	44	44	44	44	44	44	44	44	44	44	44	44	44	44	44
Gga_rs13603045	21	2473144	22	22	22	22	22	22	22	22	22	22	22	22	22	22	22	22	22	22	22	22	22	22	22	22	22	22	22	22	22	22	22	22	22	22	22	22	22	22	22	22
Gga_rs13603064	21	2519774	0	0	0	0	0	0	0	0	0	0	0	0	0	0	0	0	0	0	0	0	0	0	0	0	0	0	0	0	0	0	0	0	0	0	0	0	0	0	0	0
Gga_rs13603100	21	2677893	22	12	22	22	22	22	12	12	12	12	22	11	12	12	22	12	12	12	11	12	22	22	22	22	22	22	22	22	22	22	22	22	22	22	22	22	22	22	22	22
Gga_rs13603124	21	2802718	11	12	11	11	11	11	12	12	12	12	11	22	12	12	11	12	12	12	22	12	11	11	11	11	11	12	12	11	12	12	12	11	11	12	11	12	12	11	12	11
Gga_rs13603161	21	2837681	11	11	11	11	11	11	11	11	11	11	11	11	11	11	11	11	11	12	11	11	12	22	22	22	22	12	12	12	12	12	12	22	22	12	22	12	12	22	12	22
Gga_rs13603297	21	3261002	11	11	11	11	11	11	12	12	12	12	11	12	11	11	11	12	22	22	22	11	12	12	22	22	22	22	22	12	12	22	22	12	12	22	12	12	12	22	22	22
Gga_rs13603304	21	3278101	22	12	22	22	22	22	12	12	12	12	22	11	12	12	22	12	11	11	11	12	12	11	11	11	11	11	11	12	11	11	11	11	11	11	11	11	11	11	11	11
Gga_rs13603307	21	3286091	22	12	22	22	22	22	12	12	12	12	22	11	12	12	22	12	11	11	11	12	12	12	11	11	11	11	11	12	12	11	11	12	12	11	12	12	12	11	11	11
Gga_rs13603386	21	3474671	44	44	44	44	44	44	24	24	24	24	44	24	44	44	44	24	22	24	22	44	44	24	44	44	44	24	24	44	22	22	24	22	24	24	24	22	22	44	24	44
Gga_rs13603447	21	3539255	22	12	22	22	22	22	22	22	22	22	22	12	12	12	22	22	22	22	22	12	22	22	22	22	22	22	22	22	22	22	22	22	22	22	22	22	22	22	22	22
Gga_rs13603469	21	3551853	22	12	22	22	22	22	22	22	22	22	22	12	12	12	22	22	22	22	22	12	22	22	22	22	22	22	22	22	22	22	22	22	22	22	22	22	22	22	22	22
Gga_rs13603495	21	3608697	11	12	11	11	11	11	11	11	11	11	11	12	12	12	11	11	11	11	11	12	11	11	11	11	11	11	11	11	11	11	11	11	11	11	11	11	11	11	11	11
Gga_rs13603511	21	3652739	11	12	11	11	11	11	11	11	11	11	11	12	12	12	11	11	11	11	11	12	11	11	11	11	11	11	11	11	11	11	11	11	11	11	11	11	11	11	11	11
Gga_rs13603589	21	3746503	11	12	11	11	11	11	11	11	11	11	11	12	12	12	11	11	11	11	11	12	11	11	11	11	11	11	11	11	11	11	11	11	11	11	11	11	11	11	11	11
Gga_rs13603597	21	3781457	0	0	0	0	0	0	0	0	0	0	0	0	0	0	0	0	0	0	0	0	0	0	0	0	0	0	0	0	0	0	0	0	0	0	0	0	0	0	0	0
Gga_rs13603617	21	3858367	11	11	11	11	11	11	11	11	11	11	11	11	11	11	11	11	11	11	11	11	12	12	12	22	22	12	12	12	12	12	12	11	12	11	12	11	12	12	12	12
Gga_rs13603640	21	3927265	11	11	11	11	11	11	11	11	11	11	11	11	11	11	11	11	11	11	11	11	11	11	11	11	11	11	11	11	11	11	11	11	11	11	11	11	11	11	11	11
Gga_rs13603646	21	3958273	11	11	11	11	11	11	11	11	11	11	11	11	11	11	11	11	11	11	11	11	12	12	11	11	11	12	12	12	11	12	12	12	11	12	11	12	11	11	12	11
Gga_rs13603688	21	4103730	11	11	11	11	11	11	11	11	11	11	11	11	11	11	11	11	11	11	11	11	11	11	11	11	11	11	11	11	11	11	11	11	11	11	11	11	11	11	11	11
Gga_rs13603802	10	3530469	11	11	11	11	11	11	11	11	11	11	11	11	11	11	11	11	11	11	11	11	22	22	22	22	12	12	22	22	12	22	22	22	22	12	22	12	12	22	22	12
Gga_rs13603839	24	19716	22	22	22	22	22	22	22	22	22	22	22	22	22	22	22	22	22	22	22	22	22	22	22	22	22	22	22	22	22	22	22	22	22	22	22	22	22	22	22	22
Gga_rs13603870	24	291313	22	22	22	22	22	22	22	22	22	22	22	22	22	22	22	22	22	22	22	22	22	22	22	22	22	22	22	22	24	24	22	44	44	22	22	24	24	22	22	22
Gga_rs13603894	24	420120	11	11	11	11	11	11	11	11	11	11	11	11	11	11	11	11	11	11	11	11	11	11	11	11	11	11	11	11	11	11	11	11	11	11	11	11	11	11	11	11
Gga_rs13603929	24	564508	22	22	22	22	22	22	22	22	22	22	22	22	22	22	22	22	22	22	22	22	24	24	44	44	24	44	44	44	24	24	44	22	22	44	44	24	24	44	24	24
Gga_rs13603976	24	653392	22	22	22	22	22	22	22	22	22	22	22	22	22	22	22	22	22	22	22	22	22	22	22	22	22	22	22	22	12	12	22	11	12	22	22	12	12	22	22	22
Gga_rs13604015	24	746550	22	22	22	22	22	22	22	22	22	22	22	22	22	22	22	22	22	22	22	22	22	22	22	22	22	22	22	22	22	22	22	22	22	22	22	22	22	22	22	22
Gga_rs13604036	24	813222	11	11	11	11	11	11	11	11	11	11	11	11	11	11	11	11	11	11	11	11	11	11	11	11	11	11	11	11	11	11	11	11	11	11	11	11	11	11	11	11
Gga_rs13604043	24	817691	11	11	11	11	11	11	11	11	11	11	11	11	11	11	11	11	11	11	11	11	11	11	11	11	11	11	11	11	11	11	11	11	11	11	11	11	11	11	11	11
Gga_rs13604090	24	927273	11	11	11	11	11	11	11	11	11	11	11	11	11	11	11	11	11	11	11	11	11	11	11	11	11	11	11	11	11	11	11	11	11	11	11	11	11	11	11	11
Gga_rs13604101	24	937823	11	11	12	12	11	11	12	12	22	12	12	22	12	11	12	12	11	22	11	22	11	11	11	11	11	11	11	11	11	11	11	11	11	11	11	11	11	11	11	11
Gga_rs13604131	24	1013370	44	44	44	44	44	44	44	44	44	44	44	44	44	44	44	44	44	44	44	44	44	44	44	44	44	44	44	44	44	44	44	44	44	44	44	44	44	44	44	44
Gga_rs13604146	24	1033813	44	44	24	24	44	44	24	24	22	24	24	22	24	44	24	24	44	22	44	22	44	44	44	44	44	44	44	44	44	44	44	44	44	44	44	44	44	44	44	44
Gga_rs13604214	24	1252493	22	22	22	22	22	22	22	22	22	22	22	22	22	22	22	22	22	22	22	22	11	12	12	12	12	11	11	12	11	12	11	11	11	12	12	11	11	12	11	12
Gga_rs13604285	24	1382763	22	22	22	22	22	22	22	22	22	22	22	22	22	22	22	22	22	22	22	22	22	22	22	22	22	22	22	22	22	22	22	22	22	22	22	22	22	22	22	22
Gga_rs13604294	24	1394947	22	22	22	22	22	22	22	22	22	22	22	22	22	22	22	22	22	22	22	22	11	11	12	12	12	11	11	12	11	11	11	11	11	12	11	11	11	12	11	12
Gga_rs13604387	24	1550815	44	44	44	44	44	44	44	44	44	44	44	44	44	44	44	44	44	44	44	44	22	22	22	22	22	22	22	22	22	22	22	22	22	22	22	22	22	22	22	22
Gga_rs13604399	24	1588495	11	11	11	11	11	11	11	11	11	11	11	11	11	11	11	11	11	11	11	11	12	22	11	12	11	11	11	11	12	22	11	22	12	12	12	12	12	12	11	12
Gga_rs13604429	24	1668595	22	22	22	22	22	22	22	22	22	22	22	22	22	22	22	22	22	22	22	22	22	22	22	22	22	22	22	22	22	22	22	22	22	22	22	22	22	22	22	22
Gga_rs13604545	24	2120106	11	11	11	11	11	11	11	11	11	11	11	11	11	11	11	11	11	11	11	11	11	11	11	11	11	11	11	11	11	11	11	11	11	11	11	11	11	11	11	11
Gga_rs13604576	24	2262473	11	11	11	11	11	11	11	11	11	11	11	11	11	11	11	11	11	11	11	11	11	11	11	11	11	11	11	11	11	11	11	11	11	11	11	11	11	11	11	11
Gga_rs13604595	24	2334561	11	11	11	11	11	11	11	11	11	11	11	11	11	11	11	11	11	11	11	11	11	11	11	11	11	11	11	11	11	11	11	11	11	11	11	11	11	11	11	11
Gga_rs13604634	24	2439985	11	11	11	11	11	11	11	11	11	11	11	11	11	11	11	11	11	11	11	11	12	11	12	11	11	11	11	11	12	11	11	11	11	11	11	11	11	11	11	11
Gga_rs13604723	24	2610659	22	22	22	22	22	22	22	22	22	22	22	22	22	22	22	22	22	22	22	22	12	22	12	22	22	22	22	22	12	22	22	22	22	22	22	22	22	22	22	22
Gga_rs13604748	24	2639388	11	11	11	11	11	11	11	11	11	11	11	11	11	11	11	11	11	11	11	11	12	11	12	11	11	11	11	11	12	11	11	11	11	11	11	11	11	11	11	11
Gga_rs13604756	24	2643818	11	11	11	11	11	11	11	11	11	11	11	11	11	11	11	11	11	11	11	11	12	11	12	11	11	11	11	11	12	11	11	11	11	11	11	11	11	11	11	11
Gga_rs13604817	24	2752177	12	11	12	12	12	11	11	11	12	12	12	12	12	12	11	11	11	11	12	12	22	22	22	22	22	22	22	22	22	22	22	22	22	22	22	22	22	22	22	22
Gga_rs13604967	24	3081551	11	11	11	11	11	11	11	11	11	11	11	11	11	11	11	11	11	11	11	11	11	11	11	11	11	11	11	11	11	11	11	11	11	11	11	11	11	11	11	11
Gga_rs13605088	24	3241828	22	22	22	22	22	22	22	22	22	12	22	22	22	22	22	22	22	22	12	22	22	12	12	12	12	12	11	12	12	12	11	12	11	22	11	11	11	22	22	12
Gga_rs13605108	24	3292077	11	11	11	11	11	11	11	11	11	11	11	11	11	11	11	11	11	11	11	11	11	11	11	11	11	11	11	11	11	11	11	11	11	11	11	11	11	11	11	11
Gga_rs13605122	24	3315257	11	11	11	11	11	11	11	11	11	11	11	11	11	11	11	11	11	11	11	11	11	11	11	12	12	11	11	11	11	11	11	11	11	11	11	11	11	11	11	12
Gga_rs13605126	24	3323301	11	11	11	11	11	11	11	11	11	11	11	11	11	11	11	11	11	11	11	11	11	11	11	11	11	11	11	11	11	11	11	11	11	11	11	11	11	11	11	11
Gga_rs13605171	24	3386236	11	11	11	11	11	11	11	11	11	11	11	11	11	11	11	11	11	11	11	11	11	11	11	12	12	11	11	11	11	11	11	11	11	11	11	11	11	11	11	12
Gga_rs13605199	24	3474322	12	22	12	12	11	12	22	22	22	12	22	22	22	12	22	12	12	12	12	12	11	11	11	11	11	11	11	11	11	11	11	11	11	11	11	11	11	11	11	11
Gga_rs13605213	24	3552193	22	22	22	22	22	22	22	22	22	22	22	22	22	22	22	22	22	22	22	22	22	22	22	12	12	22	22	22	22	22	22	22	22	22	22	22	22	22	22	12
Gga_rs13605260	24	3708903	11	11	11	11	11	11	12	11	11	11	11	11	11	12	11	11	11	11	11	11	12	12	22	12	12	12	12	12	22	12	12	12	12	22	11	12	12	22	22	12
Gga_rs13605339	24	3795696	11	11	11	11	11	11	11	11	11	11	11	11	11	11	11	11	11	11	11	11	11	11	11	11	11	11	11	11	11	11	11	11	11	11	11	11	11	11	11	11
Gga_rs13605380	24	3844402	22	22	12	12	22	22	22	12	12	22	22	11	12	22	12	12	22	22	22	12	22	22	22	22	22	22	22	22	22	22	22	22	22	22	22	22	22	22	22	22
Gga_rs13605536	24	4282492	22	12	12	22	22	12	22	12	12	22	22	11	12	22	12	11	12	22	22	12	12	12	22	22	22	22	22	12	22	12	12	12	12	11	11	12	12	12	12	12
Gga_rs13605659	24	4642050	22	22	22	22	22	22	22	22	22	22	22	22	22	22	22	22	22	22	22	22	22	22	22	22	22	22	22	22	22	22	22	22	22	22	22	22	22	22	22	22
Gga_rs13605715	26	1167219	11	11	11	11	11	11	11	11	11	11	11	11	11	11	11	11	11	11	11	11	12	12	22	12	11	11	11	11	22	22	12	22	22	12	22	11	11	11	11	11
Gga_rs13605735	26	1278636	22	22	22	22	22	22	22	22	12	22	22	22	22	22	22	22	22	22	22	22	11	11	12	11	12	12	12	12	11	11	12	11	11	12	11	11	11	12	22	11
Gga_rs13605754	26	1544780	12	11	11	12	22	22	22	12	22	12	22	11	11	22	22	12	12	11	22	11	11	12	22	12	12	12	22	12	12	22	11	12	12	12	11	22	22	12	11	22
Gga_rs13605766	26	1573231	11	11	11	12	11	12	22	12	12	11	11	11	11	12	12	11	11	11	11	12	11	11	11	11	11	11	11	11	11	11	11	11	11	11	11	11	11	11	11	11
Gga_rs13605893	26	1795613	11	11	11	11	11	11	11	11	11	11	11	11	11	11	11	11	11	11	11	11	11	11	11	11	11	11	11	11	11	11	11	11	11	11	11	11	11	11	11	11
Gga_rs13605948	26	1912578	11	11	11	11	12	11	11	11	11	12	12	11	11	11	11	11	11	11	12	11	11	11	11	11	11	11	11	11	11	11	11	11	11	11	11	11	11	11	11	11
Gga_rs13605967	26	1946496	11	11	11	11	11	11	11	11	11	11	11	11	11	11	11	11	11	11	11	11	11	11	11	11	11	11	11	11	11	11	11	11	11	11	11	11	11	11	11	11
Gga_rs13605968	26	1952377	12	22	22	22	22	22	22	22	22	22	22	22	22	22	22	22	22	22	22	22	22	22	22	22	22	22	22	22	22	22	22	22	22	22	22	22	12	22	22	22
Gga_rs13605985	26	2011936	11	11	11	11	11	11	11	11	11	11	11	11	11	11	11	11	11	11	11	11	11	11	11	11	11	11	11	11	11	11	11	11	11	11	11	11	11	11	11	11
Gga_rs13605997	26	2039176	11	11	11	11	11	11	11	11	11	11	11	11	11	11	11	11	11	11	11	11	11	11	11	11	11	11	11	11	11	11	11	11	11	11	11	11	11	11	11	11
Gga_rs13606066	26	2265399	11	11	11	11	11	11	11	11	11	11	11	11	11	11	11	11	11	11	11	11	11	11	11	11	11	11	11	11	11	11	11	11	11	11	11	11	11	11	11	11
Gga_rs13606082	26	2349370	22	22	22	22	22	22	22	22	22	22	22	22	22	22	22	22	22	22	22	22	22	22	22	12	12	12	22	22	22	22	12	22	12	11	12	22	22	22	12	12
Gga_rs13606103	26	2452971	11	12	11	12	22	22	12	22	12	22	22	12	12	22	22	22	22	12	22	12	11	12	12	22	11	12	22	11	12	12	12	11	12	12	12	12	11	11	11	12
Gga_rs13606132	26	2504216	12	12	22	12	11	11	12	11	12	11	11	12	11	11	11	12	11	12	11	12	12	11	12	12	12	12	11	12	12	12	12	22	12	11	12	12	22	22	12	11
Gga_rs13606134	26	2520965	11	11	11	11	11	11	11	11	11	11	11	11	11	11	11	11	11	11	11	11	11	11	11	11	11	11	11	11	11	11	11	11	11	11	11	11	11	11	11	11
Gga_rs13606162	26	2574432	24	24	44	24	22	22	24	22	24	22	22	24	22	22	22	24	22	24	22	24	22	24	24	24	24	24	44	22	24	24	24	22	24	44	24	24	22	22	24	44
Gga_rs13606164	26	2579119	11	11	11	11	11	11	11	11	11	11	11	11	11	11	11	11	11	11	11	11	11	11	11	11	11	11	11	11	11	11	11	11	11	11	11	11	11	11	11	11
Gga_rs13606209	26	2720633	44	44	44	44	44	44	44	44	44	44	44	44	44	44	44	44	44	44	44	44	44	44	44	44	44	44	44	44	44	44	44	44	44	44	44	44	44	44	44	44
Gga_rs13606228	26	2801836	24	24	22	24	24	24	24	24	24	44	22	22	44	44	24	24	44	24	44	24	44	24	44	44	24	44	44	44	24	44	44	44	44	24	44	24	44	44	24	24
Gga_rs13606243	26	2843020	44	44	44	44	44	44	44	44	44	44	44	44	44	44	44	44	44	44	44	44	44	24	44	44	24	44	44	44	24	44	44	44	44	24	44	24	44	44	24	24
Gga_rs13606343	26	3099147	11	11	11	11	11	11	11	11	11	11	11	11	11	11	11	11	11	11	11	11	12	12	11	11	12	12	12	12	12	12	12	11	12	12	12	12	12	11	12	22
Gga_rs13606351	26	3111625	22	22	22	22	22	22	22	22	22	22	22	22	22	22	22	22	22	22	22	22	22	22	22	22	22	22	22	22	22	22	22	22	22	22	22	22	22	22	22	22
Gga_rs13606363	26	3123114	22	22	22	22	22	22	22	22	22	22	22	22	22	22	22	22	22	22	22	22	22	22	22	22	22	22	22	22	22	22	22	22	22	22	22	22	22	22	22	22
Gga_rs13606387	26	3175992	22	22	22	22	22	22	22	22	22	22	22	22	22	22	22	22	22	22	22	22	22	22	22	22	22	22	22	22	22	22	22	22	22	22	22	22	22	22	22	22
Gga_rs13606400	26	3224859	12	11	11	11	12	11	11	12	12	11	11	11	12	11	11	11	11	11	11	11	12	11	11	12	11	11	12	12	11	12	12	11	11	11	11	11	11	11	11	12
Gga_rs13606421	26	3246319	12	12	12	12	12	11	22	12	12	11	11	11	12	12	12	12	11	11	12	11	12	22	12	12	12	12	12	12	22	12	12	11	11	12	11	12	12	11	12	22
Gga_rs13606430	26	3268446	22	12	12	12	22	22	11	22	22	22	22	22	22	12	12	12	22	22	12	22	22	22	22	22	22	22	22	22	22	22	22	22	22	22	22	22	22	22	22	22
Gga_rs13606480	26	3433443	11	11	11	11	11	12	11	11	11	12	12	22	12	12	12	12	12	11	11	22	11	11	11	11	11	11	11	11	11	11	11	11	11	11	11	11	11	11	11	11
Gga_rs13606502	26	3488472	11	11	11	11	11	11	11	11	11	11	11	11	11	11	11	11	11	11	11	11	22	11	12	12	12	12	11	22	11	22	12	12	12	11	11	12	12	12	12	12
Gga_rs13606570	26	3718637	22	22	22	22	22	22	22	22	22	22	22	22	22	22	22	22	22	22	22	22	22	22	22	22	22	22	22	22	22	22	22	22	22	22	22	22	22	22	22	22
Gga_rs13606613	26	3835138	22	22	22	22	22	22	22	22	22	22	22	22	22	22	22	22	22	22	22	22	22	22	22	22	22	22	22	22	22	22	22	22	22	22	22	22	22	22	22	22
Gga_rs13606621	26	3884528	12	12	11	11	22	11	12	12	12	11	11	12	22	22	12	11	12	11	22	11	22	11	12	12	12	12	11	22	12	22	12	12	12	11	11	12	12	12	12	11
Gga_rs13606624	26	3885092	22	22	22	22	22	22	22	12	22	22	22	12	22	22	22	22	22	12	22	22	22	11	12	12	12	12	11	22	12	22	12	12	12	11	11	12	12	12	12	11
Gga_rs13606672	26	4061865	11	11	11	11	11	11	11	12	11	11	11	12	11	11	11	11	11	12	11	11	12	12	12	22	22	22	22	22	22	11	12	12	12	22	12	22	22	22	22	22
Gga_rs13606694	26	4169386	11	11	11	11	11	11	11	11	11	11	11	11	11	11	11	11	11	11	11	11	11	11	11	11	11	11	11	11	11	11	11	11	11	11	11	11	11	11	11	11
Gga_rs13606745	26	4339676	12	11	11	12	11	12	12	11	12	22	11	11	11	12	11	12	12	22	22	12	12	12	12	11	11	11	11	11	11	22	12	22	12	11	12	11	11	11	11	11
Gga_rs13606785	26	4408616	22	22	22	22	22	22	22	22	22	22	22	22	22	22	22	22	22	22	22	22	11	11	11	11	11	11	11	11	11	11	11	11	11	11	11	11	11	11	11	11
Gga_rs13606796	26	4436444	12	11	11	12	11	12	12	11	12	22	12	11	11	12	12	12	12	22	22	22	11	11	11	11	11	11	11	11	11	11	11	11	11	11	11	11	11	11	11	11
Gga_rs13606837	26	4549446	11	11	22	11	22	11	11	22	12	11	11	22	22	11	11	12	11	11	11	11	11	11	11	11	11	11	11	11	11	11	11	11	11	11	11	11	11	11	11	11
Gga_rs13606874	26	4756072	11	11	11	11	11	11	11	12	11	11	11	22	11	11	11	11	11	11	11	11	12	12	12	22	22	22	22	22	12	12	22	22	12	12	12	22	22	22	22	22
Gga_rs13606915	26	5011651	11	11	11	11	11	11	11	11	11	11	11	11	11	11	11	11	11	11	11	11	11	11	11	11	11	11	11	11	11	11	11	11	11	11	11	11	11	11	11	11
Gga_rs13606917	26	5057787	11	11	11	11	11	11	11	11	11	11	11	11	11	11	11	11	11	11	11	11	11	11	11	11	11	11	11	11	11	11	11	11	11	11	11	11	11	11	11	11
Gga_rs13606961	9	12590286	11	11	11	11	11	11	11	11	11	11	11	11	11	11	11	11	11	11	11	11	11	11	11	11	11	11	11	11	11	11	11	11	11	11	11	11	11	11	11	11
Gga_rs13607044	9	12874907	22	22	22	22	22	22	22	22	22	22	22	22	22	22	22	22	22	22	22	22	22	22	22	22	22	22	22	22	22	22	22	22	22	22	22	22	22	22	22	22
Gga_rs13607103	9	13069830	22	22	22	22	22	22	22	22	22	22	22	22	22	22	22	22	22	22	22	22	12	12	12	12	12	11	22	22	12	11	11	12	12	22	22	22	12	22	22	22
Gga_rs13607139	9	13125383	11	11	11	11	11	11	11	11	11	11	11	11	11	11	11	11	11	11	11	11	11	11	11	11	11	11	11	11	11	11	11	11	11	11	11	11	11	11	11	11
Gga_rs13607195	9	13267955	11	11	11	11	11	11	11	11	11	11	11	11	11	11	11	11	11	11	11	11	11	11	11	12	12	12	11	11	11	12	12	11	11	11	11	11	11	11	11	11
Gga_rs13607377	9	13562066	22	22	22	22	22	12	22	22	22	22	12	12	12	22	22	22	12	22	22	12	12	12	12	12	12	11	22	22	12	11	11	12	12	22	22	22	12	22	22	22
Gga_rs13607809	9	14368646	11	12	12	22	12	11	12	12	11	12	11	12	12	11	11	12	11	12	11	11	11	11	11	11	11	11	11	11	11	11	11	11	11	11	11	11	11	11	11	11
Gga_rs13607918	9	14647959	11	11	11	11	11	11	11	11	11	11	11	11	11	11	11	11	11	11	11	11	12	11	12	12	12	12	22	22	12	11	11	12	12	12	12	22	12	22	22	12
Gga_rs13607925	9	14665267	22	12	12	12	12	22	22	12	22	12	22	22	12	22	22	22	22	12	22	22	12	11	12	12	12	12	22	22	12	11	11	12	12	12	22	22	12	22	22	12
Gga_rs13607998	9	14779352	11	12	12	12	12	11	11	12	11	12	11	11	12	11	11	11	11	12	11	11	22	22	22	22	22	22	22	22	22	22	22	22	22	22	12	22	22	22	22	22
Gga_rs13608044	9	14817645	22	22	22	22	22	22	22	22	22	22	22	22	22	22	22	22	22	22	22	22	22	22	22	22	22	22	22	22	22	22	22	22	22	22	22	22	22	22	22	22
Gga_rs13608127	9	14935787	11	12	12	12	12	11	11	12	11	12	11	11	12	11	11	11	11	12	11	12	22	22	22	22	22	22	22	22	22	22	22	22	22	22	12	22	22	22	22	22
Gga_rs13608216	9	15166018	0	0	0	0	0	0	0	0	0	0	0	0	0	0	0	0	0	0	0	0	0	0	0	0	0	0	0	0	0	0	0	0	0	0	0	0	0	0	0	0
Gga_rs13608233	9	15262929	11	12	12	12	12	11	12	12	11	12	11	11	12	11	11	12	11	12	11	12	22	12	12	12	22	22	11	12	11	11	12	22	22	11	12	22	12	12	12	11
Gga_rs13608248	9	15297316	22	12	12	12	12	22	12	12	22	12	22	22	12	22	22	12	22	12	22	12	12	22	22	12	11	11	22	12	22	22	22	22	22	22	12	12	12	12	12	22
Gga_rs13608283	9	15401887	11	12	12	12	12	11	12	12	11	12	11	11	12	11	11	12	11	12	11	12	12	11	11	12	22	22	11	12	12	12	11	11	11	11	12	12	12	12	12	11
Gga_rs13608349	9	15577575	11	11	11	11	11	11	11	11	11	11	11	11	11	11	11	11	11	11	11	11	11	11	11	11	11	11	11	11	11	11	11	11	11	11	11	11	11	11	11	11
Gga_rs13608357	9	15609464	11	11	11	11	11	11	11	11	11	11	11	11	11	11	11	11	11	11	11	11	11	11	11	11	11	11	11	11	11	11	11	11	11	11	11	11	11	11	11	11
Gga_rs13608395	9	15673485	22	22	22	22	22	22	22	22	22	22	22	22	22	22	22	22	22	22	24	22	22	22	22	22	22	22	22	22	22	22	22	22	22	22	22	22	22	22	22	22
Gga_rs13608500	9	15922723	11	11	11	11	11	11	11	11	11	11	11	11	11	11	11	11	11	11	11	11	11	11	11	11	11	11	11	11	11	11	11	11	11	11	11	11	11	11	11	11
Gga_rs13608521	9	15981595	22	22	22	22	22	22	22	22	22	22	22	22	22	22	22	22	22	22	22	22	22	22	22	22	22	22	22	22	22	22	22	22	22	22	22	22	22	22	22	22
Gga_rs13608571	9	16156134	22	22	22	22	22	22	22	22	22	22	22	22	22	22	22	22	22	22	22	22	22	22	22	22	22	22	22	22	22	22	22	22	22	22	22	22	22	22	22	22
Gga_rs13608593	9	16206378	22	22	22	22	22	22	22	22	22	22	22	22	22	22	22	22	22	22	22	22	22	22	22	22	12	12	22	22	22	22	22	22	22	22	22	12	12	22	22	22
Gga_rs13608664	9	16342044	11	11	11	11	11	11	11	11	11	11	11	11	11	11	11	11	11	11	11	11	11	11	11	11	11	11	11	11	11	11	11	11	11	11	11	11	11	11	11	11
Gga_rs13608703	9	16476720	22	22	22	22	22	22	22	22	22	22	22	22	22	22	22	22	22	22	22	22	22	22	22	22	22	22	22	22	22	22	22	22	22	22	22	22	22	22	22	22
Gga_rs13608799	9	16742451	22	22	22	22	22	22	22	22	22	22	22	22	22	22	22	22	22	22	22	22	22	22	22	22	22	22	22	22	22	22	22	22	22	22	22	22	22	22	22	22
Gga_rs13609148	9	17851421	11	11	11	11	11	11	11	11	11	11	11	11	11	11	11	11	11	11	11	11	11	11	11	11	11	11	11	11	11	11	11	11	11	11	11	11	11	11	11	11
Gga_rs13609217	9	18289046	22	11	11	11	11	11	12	12	12	11	12	12	11	12	11	12	22	11	12	12	22	22	22	12	22	22	22	22	22	22	22	22	22	12	22	12	12	22	22	12
Gga_rs13609247	12	4586313	22	22	22	12	22	22	12	22	22	22	22	22	22	22	22	22	22	12	22	22	11	11	12	12	12	12	12	11	11	11	12	11	11	12	11	11	12	12	12	12
Gga_rs13609309	12	4768811	11	11	11	11	11	12	11	12	11	12	11	11	11	11	11	11	12	11	11	11	11	11	12	12	12	12	12	11	11	11	12	11	11	12	11	11	12	12	12	12
Gga_rs13609340	12	4817936	11	11	11	11	11	11	11	11	11	11	11	11	11	11	11	11	11	11	11	11	11	11	11	11	11	11	11	11	11	11	11	11	11	11	11	11	11	11	11	11
Gga_rs13609369	12	4875945	22	22	22	22	22	22	22	22	22	22	22	22	22	22	22	22	22	22	22	22	22	22	22	22	22	22	22	22	22	22	22	22	22	22	22	22	22	22	22	22
Gga_rs13609440	12	5062967	12	12	22	22	22	12	22	12	22	11	22	12	22	22	22	22	12	22	22	22	22	22	22	22	12	22	12	22	22	22	12	12	22	22	22	22	12	22	22	22
Gga_rs13609471	12	5198798	11	11	11	11	11	11	11	11	11	11	11	11	11	11	11	11	11	11	11	11	11	11	11	11	11	11	11	11	11	11	11	11	11	11	11	11	11	11	11	11
Gga_rs13609494	12	5341982	12	12	22	22	22	22	22	22	22	12	22	12	22	22	22	22	22	22	22	22	22	22	22	22	22	22	22	22	22	22	22	22	22	22	22	22	22	22	22	22
Gga_rs13609507	12	5350286	24	24	44	44	44	24	44	24	44	22	44	24	44	44	44	44	24	44	44	44	22	22	44	44	24	44	24	24	44	44	22	24	24	24	24	22	22	44	24	44
Gga_rs13609557	12	5444439	11	11	11	11	11	11	11	11	11	11	11	11	11	11	11	11	11	11	11	11	11	11	11	11	11	11	11	11	11	11	11	11	11	11	11	11	11	11	11	11
Gga_rs13609563	12	5467579	24	24	44	44	44	24	44	24	44	22	44	24	44	44	44	44	24	44	44	44	44	44	44	44	44	44	44	44	44	44	44	44	44	44	44	44	44	44	44	44
Gga_rs13609610	12	5574386	22	22	22	22	22	12	22	12	22	12	22	22	22	22	22	22	12	22	22	22	22	22	11	11	12	11	12	12	11	11	22	12	12	12	12	22	22	11	12	11
Gga_rs13609709	12	5717726	44	44	44	44	44	44	44	44	44	44	44	44	44	44	44	44	44	44	44	44	22	22	22	22	22	22	22	22	22	22	22	22	22	22	22	22	22	22	22	22
Gga_rs13609795	12	5871954	12	12	11	11	11	12	11	12	11	22	11	12	11	11	11	11	12	11	11	11	22	22	22	22	22	22	22	22	22	22	22	22	22	22	22	22	22	22	22	22
Gga_rs13609809	12	5891719	12	12	11	11	11	11	11	11	11	12	11	12	11	11	11	11	11	11	11	11	22	12	11	11	12	11	12	12	11	11	22	12	12	12	12	22	22	11	11	11
Gga_rs13609827	12	5916099	24	24	44	44	44	24	44	24	44	22	44	24	44	44	44	44	24	44	44	44	22	22	22	22	22	22	22	22	22	22	22	22	22	22	22	22	22	22	22	22
Gga_rs13609835	12	5933497	44	44	44	44	44	24	44	24	44	24	44	44	44	44	44	44	24	44	44	44	44	44	44	44	44	44	44	44	44	44	44	44	44	44	44	44	44	44	44	44
Gga_rs13609883	12	6003158	12	12	22	22	22	22	22	22	22	11	22	12	22	22	22	22	22	22	22	22	11	11	11	11	11	11	11	11	11	11	11	11	11	11	11	11	11	11	11	11
Gga_rs13610026	12	6343462	12	12	22	22	22	12	22	12	22	11	22	12	22	22	22	22	12	22	22	22	22	12	12	11	12	11	12	12	12	12	12	12	11	12	11	22	22	11	11	11
Gga_rs13610230	12	6733971	12	12	11	12	11	11	12	11	11	12	11	12	12	11	11	11	11	11	11	11	11	12	12	22	12	22	12	12	12	12	22	12	22	12	22	11	11	22	22	22
Gga_rs13610326	12	6855962	11	11	11	12	11	11	12	11	11	11	11	11	12	11	11	11	11	11	11	11	11	12	12	22	12	22	12	12	12	12	22	12	22	12	22	11	11	22	22	22
[truncated: 55,636 more rows]
